# Supplementary material for: Evaluation of RMES, an Automated Software Tool Utilizing AI, for Literature Screening with Reference to Published Systematic Reviews as Case-Studies: Development and Usability Study
Source: JMIR Form Res. 2024 Dec 9;8:e55827. doi: 10.2196/55827 (PMC11667133; doi:10.2196/55827)
Supplement: Multimedia Appendix 1 [file formative_v8i1e55827_app1.xlsx]

## Sheet: Cover page
JMIR Formative Research
Evaluation of RMES, an Automated Software Tool Utilizing AI, for Literature Screening with Reference to Published Systematic Reviews as Case-Studies: Development and Usability Study
Ayaka Sugiura, PhD; Satoshi Saegusa, MA; Yingzi Jin, PhD; Riki Yoshimoto, MSc; Nicholas D Smith, PhD; Koji Dohi, PhD; Tadashi Higuchi, BA; Tomotake Kozu, MSc
Corresponding Author:
Yingzi Jin, PhD, Deloitte Analytics
Deloitte Tohmatsu Risk Advisory LLC, 3-2-3 Marunouchi, Chiyoda-ku, Tokyo, 100-0005
Japan
Phone: +81 80 3456 4991
Email: yingzi.jin@tohmatsu.co.jp
Contents
Table S1. Search queries to identify potential systematic reviews
Table S2. Search queries used by the authors and search queries recreated in PubMed for this study
Table S3. Filters applied for each systematic review
Table S4. Articles analyzed by RMES
Table S5. Performance of the RMES filters

## Sheet: Table S1
Table S1. Search queries to identify potential systematic reviews
Category		Search Query	Results	Excluded	Candidate List	Search Date
Top fatal disease	Cancer	"Cochrane Database Syst Rev"[Journal] AND ("Neoplasms"[MeSH Terms] OR "malignant neoplasm*"[Title/Abstract] OR "cancer*"[Title/Abstract] OR "tumor*"[Title/Abstract])	1804	108	1696	2023-06-07
	Heart Disease	"Cochrane Database Syst Rev"[Journal] AND ("Heart Diseases"[MeSH Terms] OR "heart disease*"[Title/Abstract] OR "heart disorder*"[Title/Abstract])	598	41	557	2023-06-08
	Cerebrovascular Disease	"Cochrane Database Syst Rev"[Journal] AND ("Cerebrovascular Disorders"[MeSH Terms] OR "Cerebrovascular Disorders"[Title/Abstract] OR "cerebrovascular disease*"[Title/Abstract])	641	73	568	2023-06-08
Top chronic disease	Hypertension	"Cochrane Database Syst Rev"[Journal] AND ("Hypertension"[MeSH Terms] OR "Hypertension"[Title/Abstract])	515	163	352	2023-06-08
	Diabetes Mellitus	"Cochrane Database Syst Rev"[Journal] AND ("Diabetes Mellitus"[MeSH Terms] OR "Diabetes"[Title/Abstract])	541	69	472	2023-06-12
Dietary supplements	Multivitamin minerals	"Cochrane Database Syst Rev"[Journal] AND ("dietary supplement*"[Title/Abstract] OR "Dietary Supplements"[MeSH Terms] OR (("multivitamin*"[Title/Abstract] OR "vitamin*"[Title/Abstract] OR "vitamins"[MeSH Terms]) AND ("mineral*"[Title/Abstract] OR "minerals"[MeSH Terms])))	462	40	422	2023-06-21
The two most recently published reviews that satisfied the search criteria were utilized.

## Sheet: Table S2
Table S2. Search queries used by the authors and search queries recreated in PubMed for this study
Table S2A. Search query for Zengerling et al
Zengerling F, Jakob JJ, Schmidt S, Meerpohl JJ, Blümle A, Schmucker C, et al. Degarelix for treating advanced hormone-sensitive prostate cancer. Cochrane Database Syst Rev. 2021;8(8):Cd012548. https://doi.org/10.1002/14651858.CD012548.pub2.
Search query for MEDLINE using Ovid		PubMed search query used in this study		Result
1	Prostatic Neoplasms/	#1	"Prostatic Neoplasms"[mesh:noexp]	142888
2	(prostat* adj3 (cancer* or tumo* or neoplas* or carcinom* or malign*)).tw.	#2	(prostat*[tiab] AND (cancer*[tiab] OR tumo*[tiab] OR neoplas*[tiab] OR carcinom*[tiab] OR malign*[tiab]))	189905
3	1 or 2	#3	#1 OR #2	209855
4	(LHRH antagonist* or LH RH antagonist* or GNRH antagonist* or GN RH antagonist*).tw.	#4	(LHRH antagonist*[tiab] OR LH RH antagonist*[tiab] OR GNRH antagonist*[tiab] OR GN RH antagonist*[tiab])	3663
5	(FE200486* or FE 200486*).mp.	#5	((FE200486*[tiab] OR FE200486*[nm] OR FE200486*[mh] OR FE200486*[tt] OR FE200486*[pmid]) OR (FE 200486*[tiab] OR FE 200486*[nm] OR FE 200486*[mh] OR FE 200486*[tt] OR FE 200486*[pmid]))	9
6	(firmagon* or degarelix*).mp.	#6	((firmagon*[tiab] OR firmagon*[nm] OR firmagon*[mh] OR firmagon*[tt] OR firmagon*[pmid]) OR (degarelix*[tiab] OR degarelix*[nm] OR degarelix*[mh] OR degarelix*[tt] OR degarelix*[pmid]))	302
7	4 or 5 or 6	#7	#4 OR #5 OR #6	3842
8	3 and 7	#8	#3 AND #7	473
		#9	1946/01/01:2020/9/15[pdat]	31308691
		#10	#8 AND #9	368
Table S2B. Search query for Ferrara et al
Ferrara R, Imbimbo M, Malouf R, Paget-Bailly S, Calais F, Marchal C, et al. Single or combined immune checkpoint inhibitors compared to first-line platinum-based chemotherapy with or without bevacizumab for people with advanced non-small cell lung cancer. Cochrane Database Syst Rev. 2021;4(4):Cd013257. https://doi.org/10.1002/14651858.CD013257.pub3.
Query for PubMed		PubMed search query used in this study		Result
#1	Carcinoma, Non-Small-Cell Lung[MeSH Terms]	#1	Carcinoma, Non-Small-Cell Lung[MeSH Terms]	70194
#2	nsclc	#2	nsclc	92697
#3	lung cancer*	#3	lung cancer*	325243
#4	lung carcinom*	#4	lung carcinom*	169581
#5	lung neoplasm*	#5	lung neoplasm*	333688
#6	lung tumor*	#6	lung tumor*	217859
#7	lung tumour*	#7	lung tumour*	27452
#8	non small cell*	#8	non small cell*	152267
#9	nonsmall cell*	#9	nonsmall cell*	66714
#10	(#3 OR #4 OR #5 OR #6 OR #7) AND (#8 OR #9)	#10	(#3 OR #4 OR #5 OR #6 OR #7) AND (#8 OR #9)	92738
#11	#1 OR #2 OR #10	#11	#1 OR #2 OR #10	106558
#16	(first line) OR naive	#12	(first line) OR naive	375877
#19	((((programmed cell death 1 receptor[MeSH Terms]) OR Programmed Cell Death 1) OR PD-1 Receptor) OR CD279 Antigen*) OR PD1 Receptor	#13	((((programmed cell death 1 receptor[MeSH Terms]) OR Programmed Cell Death 1) OR PD-1 Receptor) OR CD279 Antigen*) OR PD1 Receptor	302447
#22	((((programmed cell death 1 ligand 2 protein[MeSH Terms]) OR CD273 Antigen) OR PD L2 Ligand) OR B7 DC Ligand) OR B7 DC Antigen*	#14	((((programmed cell death 1 ligand 2 protein[MeSH Terms]) OR CD273 Antigen) OR PD L2 Ligand) OR B7 DC Ligand) OR B7 DC Antigen*	2897
#29	(((programmed death) OR pd l1) OR pd l2) OR pd 2	#15	(((programmed death) OR pd l1) OR pd l2) OR pd 2	3343598
#31	(immunotherapy[MeSH Terms]) OR Immunotherap*	#16	(immunotherapy[MeSH Terms]) OR Immunotherap*	427166
#34	((((((((((durvalumab) OR MEDI4736) OR MEDI-4736) OR Imfinzi) OR avelumab) OR MSB0010718C) OR atezolizumab) OR MPDL3280A) OR Tecentriq) OR RG7446)	#17	((((((((((durvalumab) OR MEDI4736) OR MEDI-4736) OR Imfinzi) OR avelumab) OR MSB0010718C) OR atezolizumab) OR MPDL3280A) OR Tecentriq) OR RG7446)	4567
#36	((((pembrolizumab) OR lambrolizumab) OR Keytruda) OR MK3475) OR MK 3475	#18	((((pembrolizumab) OR lambrolizumab) OR Keytruda) OR MK3475) OR MK 3475	8902
#38	((((nivolumab) OR MDX-1106) OR ONO-4538) OR BMS-936558) OR Opdivo	#19	((((nivolumab) OR MDX-1106) OR ONO-4538) OR BMS-936558) OR Opdivo	9559
#41	immune checkpoint inhibitor*	#20	immune checkpoint inhibitor*	33413
#43	((((Ipilimumab[MeSH Terms]) OR Yervoy) OR MDX 010) OR MDX010) OR MDX CTLA 4	#21	((((Ipilimumab[MeSH Terms]) OR Yervoy) OR MDX 010) OR MDX010) OR MDX CTLA 4	13584
#45	tremelimumab OR ticilimumab OR CP 675* OR CP675*	#22	tremelimumab OR ticilimumab OR "CP 675*" OR CP675*	508
#48	(((Drug Therapy[MeSH Terms]) OR Drug Therap*) OR Chemotherap*) OR Pharmacotherap*	#23	(((Drug Therapy[MeSH Terms]) OR Drug Therap*) OR Chemotherap*) OR Pharmacotherap*	4264001
#51	(((Antineoplastic Agents[MeSH Terms]) OR Antineoplastic*) OR Antitumo*) OR Anticancer	#24	(((Antineoplastic Agents[MeSH Terms]) OR Antineoplastic*) OR Antitumo*) OR Anticancer	1561645
#52	#19 OR #22 OR #29 OR #31 OR #34 OR #36 OR #38 OR #41 OR #43 OR #45 OR #48 OR #51	#25	#13 OR #14 OR #15 OR #16 OR #17 OR #18 OR #19 OR #20 OR #21 OR #22 OR #23 OR #24	7269926
#53	#11 AND #16 AND #52	#26	#11 AND #12 AND #25	10133
#54	((((((randomized controlled trial[Publication Type]) OR randomized[Title/Abstract]) OR placebo[Title/Abstract]) OR drug therapy[MeSH Subheading]) OR randomly[Title/Abstract]) OR trial[Title/Abstract]) OR groups[Title/Abstract]	#27	((((((randomized controlled trial[Publication Type]) OR randomized[Title/Abstract]) OR placebo[Title/Abstract]) OR drug therapy[MeSH Subheading]) OR randomly[Title/Abstract]) OR trial[Title/Abstract]) OR groups[Title/Abstract]	5733677
#55	(animals[MeSH Terms]) NOT humans[MeSH Terms]	#28	(animals[MeSH Terms]) NOT humans[MeSH Terms]	5132142
#56	#54 NOT #55	#29	#27 NOT #28	5006178
#57	#53 AND #56	#30	#26 AND #29	7484
		#31	1946/01/01:2020/12/31[pdat]	31686059
		#32	#30 AND #31	5688
Table S2C. Search query for Safi et al
Safi S, Sethi NJ, Korang SK, Nielsen EE, Feinberg J, Gluud C, et al. Beta-blockers in patients without heart failure after myocardial infarction. Cochrane Database Syst Rev. 2021;11(11):Cd012565. https://doi.org/10.1002/14651858.CD012565.pub2.
Search query for MEDLINE via Ovid		PubMed search query used in this study		Result
1	exp Adrenergic beta-Antagonists/	#1	"Adrenergic beta-Antagonists"[mesh]	43319
2	betablock*.tw.	#2	betablock*[tiab]	33048
3	beta-block*.tw.	#3	beta-block*[tiab]	40495
4	b-block*.tw.	#4	b-block*[tiab]	1087
5	(beta adj3 (antagonist* or receptor* or adrenergic* or block*)).tw.	#5	("beta"[tiab] AND (antagonist*[tiab] OR receptor*[tiab] OR adrenergic*[tiab] OR block*[tiab]))	284934
6	(beta-adrenoreceptor adj3 block*).tw.	#6	("beta-adrenoreceptor"[tiab] AND block*[tiab])	811
7	beta-adrenergic*.tw.	#7	beta-adrenergic*[tiab]	30878
8	beta-antagonist*.tw.	#8	beta-antagonist*[tiab]	1344
9	(beta-receptor adj3 block*).tw.	#9	("beta-receptor"[tiab] AND block*[tiab])	3853
10	acebutolol.tw.	#10	"acebutolol"[tiab]	976
11	alprenolol.tw.	#11	"alprenolol"[tiab]	1003
12	atenolol.tw.	#12	"atenolol"[tiab]	7595
13	betaxolol.tw.	#13	"betaxolol"[tiab]	913
14	bisoprolol.tw.	#14	"bisoprolol"[tiab]	1740
15	brevibloc.tw.	#15	"brevibloc"[tiab]	16
16	bupranolol.tw.	#16	"bupranolol"[tiab]	289
17	butoxamine.tw.	#17	"butoxamine"[tiab]	421
18	carteolol.tw.	#18	"carteolol"[tiab]	457
19	cartrol.tw.	#19	"cartrol"[tiab]	1
20	carvedilol.tw.	#20	"carvedilol"[tiab]	3690
21	celiprolol.tw.	#21	"celiprolol"[tiab]	508
22	coreg.tw.	#22	"coreg"[tiab]	43
23	corgard.tw.	#23	"corgard"[tiab]	25
24	dihydroalprenolol.tw.	#24	"dihydroalprenolol"[tiab]	1157
25	esmolol.tw.	#25	"esmolol"[tiab]	1476
26	inderal.tw.	#26	"inderal"[tiab]	410
27	inderide.tw.	#27	"inderide"[tiab]	2
28	innopran.tw.	#28	"innopran"[tiab]	4
29	iodocyanopindolol.tw.	#29	"iodocyanopindolol"[tiab]	701
30	kerlone.tw.	#30	"kerlone"[tiab]	7
31	labetalol.tw.	#31	"labetalol"[tiab]	2247
32	levatol.tw.	#32	"levatol"[tiab]	2
33	levobunolol.tw.	#33	"levobunolol"[tiab]	207
34	lopressor.tw.	#34	"lopressor"[tiab]	29
35	metipranolol.tw.	#35	"metipranolol"[tiab]	218
36	metoprolol.tw.	#36	"metoprolol"[tiab]	7754
37	nadolol.tw.	#37	"nadolol"[tiab]	1245
38	nebivolol.tw.	#38	"nebivolol"[tiab]	1095
39	normodyne.tw.	#39	"normodyne"[tiab]	3
40	oxprenolol.tw.	#40	"oxprenolol"[tiab]	1006
41	penbutolol.tw.	#41	"penbutolol"[tiab]	247
42	pindolol.tw.	#42	"pindolol"[tiab]	2762
43	practolol.tw.	#43	"practolol"[tiab]	1362
44	propranolol.tw.	#44	"propranolol"[tiab]	34223
45	sectral.tw.	#45	"sectral"[tiab]	37
46	sotalol.tw.	#46	"sotalol"[tiab]	2930
47	tenoretic.tw.	#47	"tenoretic"[tiab]	14
48	tenormin.tw.	#48	"tenormin"[tiab]	78
49	tertatolol.tw.	#49	"tertatolol"[tiab]	165
50	timolol.tw.	#50	"timolol"[tiab]	4717
51	toprol.tw.	#51	"toprol"[tiab]	19
52	trandate.tw.	#52	"trandate"[tiab]	26
53	visken.tw.	#53	"visken"[tiab]	142
54	zebeta.tw.	#54	"zebeta"[tiab]	1
55	ziac.tw.	#55	"ziac"[tiab]	6
56	1 or 2 or 3 or 4 or 5 or 6 or 7 or 8 or 9 or 10 or 11 or 12 or 13 or 14 or 15 or 16 or 17 or 18 or 19 or 20 or 21 or 22 or 23 or 24 or 25 or 26 or 27 or 28 or 29 or 30 or 31 or 32 or 33 or 34 or 35 or 36 or 37 or 38 or 39 or 40 or 41 or 42 or 43 or 44 or 45 or 46 or 47 or 48 or 49 or 50 or 51 or 52 or 53 or 54 or 55	#56	#1 OR #2 OR #3 OR #4 OR #5 OR #6 OR #7 OR #8 OR #9 OR #10 OR #11 OR #12 OR #13 OR #14 OR #15 OR #16 OR #17 OR #18 OR #19 OR #20 OR #21 OR #22 OR #23 OR #24 OR #25 OR #26 OR #27 OR #28 OR #29 OR #30 OR #31 OR #32 OR #33 OR #34 OR #35 OR #36 OR #37 OR #38 OR #39 OR #40 OR #41 OR #42 OR #43 OR #44 OR #45 OR #46 OR #47 OR #48 OR #49 OR #50 OR #51 OR #52 OR #53 OR #54 OR #55	335424
57	exp Myocardial Infarction/	#57	"Myocardial Infarction"[mesh]	193330
58	(myocardial adj2 infarct$).tw.	#58	("myocardial"[tiab] AND infarct*[tiab])	235267
59	heart attack$.tw.	#59	heart attack*[tiab]	6517
60	heart infarct*.tw.	#60	heart infarct*[tiab]	1051
61	57 or 58 or 59 or 60	#61	#57 OR #58 OR #59 OR #60	293641
62	56 and 61	#62	#56 AND #61	11181
63	randomized controlled trial.pt.	#63	"randomized controlled trial"[pt:noexp]	594972
64	controlled clinical trial.pt.	#64	"controlled clinical trial"[pt:noexp]	95342
65	randomized.ab.	#65	"randomized"[tiab]	663193
66	placebo.ab.	#66	"placebo"[tiab]	246147
67	clinical trials as topic.sh.	#67	"CLINICAL TRIALS AS TOPIC"[mesh:noexp]	201018
68	randomly.ab.	#68	"randomly"[tiab]	411784
69	trial.ti.	#69	"trial"[ti]	287483
70	63 or 64 or 65 or 66 or 67 or 68 or 69	#70	#63 OR #64 OR #65 OR #66 OR #67 OR #68 OR #69	1544018
71	exp animals/ not humans.sh.	#71	"animals"[mesh] NOT "HUMANS"[mesh:noexp]	5132142
72	70 not 71	#72	#70 NOT #71	1421811
73	62 and 72	#73	#62 AND #72	2537
		#74	1946/01/01:2021/02/28[pdat]	32114934
		#75	#73 AND #74	2471
Table S2D. Search query for Sethi et al
Sethi NJ, Safi S, Korang SK, Hróbjartsson A, Skoog M, Gluud C, et al. Antibiotics for secondary prevention of coronary heart disease. Cochrane Database Syst Rev. 2021;2(2):Cd003610. https://doi.org/10.1002/14651858.CD003610.pub4.
Search query for MEDLINE via Ovid		PubMed search query used in this study		Result
1	exp Coronary Disease/	1	"Coronary Disease"[mesh]	235775
2	exp Myocardial Ischemia/	2	"Myocardial Ischemia"[mesh]	470552
3	(myocard* adj3 infarct*).tw.	3	(myocard*[tiab] AND infarct*[tiab])	237121
4	(coronary adj3 disease*).tw.	4	("coronary"[tiab] AND disease*[tiab])	226943
5	(myocard* adj3 ischemi*).tw.	5	(myocard*[tiab] AND ischemi*[tiab])	85783
6	(myocard* adj3 ischaem*).tw.	6	(myocard*[tiab] AND ischaem*[tiab])	16675
7	(ischemic adj3 heart).tw.	7	("ischemic"[tiab] AND "heart"[tiab])	63393
8	(ischaemic adj3 heart).tw.	8	("ischaemic"[tiab] AND "heart"[tiab])	16497
9	exp Atherosclerosis/	9	"Atherosclerosis"[mesh]	55996
10	atheroscleropenici*.tw.	10	atheroscleropenici*[tiab] - Schema: all	0
11	angina*.tw.	11	atheroscleropenici*[tiab]	0
12	or/1-11	12	angina*[tiab]	60075
13	Anti-Bacterial Agents/	13	#1 OR #2 OR #3 OR #4 OR #5 OR #6 OR #7 OR #8 OR #9 OR #10 OR #11 OR #12	708939
14	Penicillin*.tw.	14	"Anti-Bacterial Agents"[mesh:noexp]	398955
15	cephalosporin*.tw.	15	Penicillin*[tiab]	65508
16	carbapenem*.tw.	16	cephalosporin*[tiab]	25833
17	monobactam*.tw.	17	carbapenem*[tiab]	22353
18	beta-lactam*.tw.	18	monobactam*[tiab]	879
19	aminoglycoside*.tw.	19	beta-lactam*[tiab]	52559
20	macrolide*.tw.	20	aminoglycoside*[tiab]	21895
21	clindamycin*.tw.	21	macrolide*[tiab]	19102
22	exp Penicillins/	22	clindamycin*[tiab]	12297
23	exp lactams/ or beta-lactams/	23	"Penicillins"[mesh]	84956
24	exp Tetracyclines/	24	"lactams"[mesh] OR "beta-lactams"[mesh:noexp]	147531
25	exp Aminoglycosides/	25	"Tetracyclines"[mesh]	52719
26	exp Macrolides/	26	"Aminoglycosides"[mesh]	169971
27	exp Clindamycin/	27	"Macrolides"[mesh]	121454
28	exp Chloramphenicol/	28	"Clindamycin"[mesh]	6150
29	Fusidic Acid/	29	"Chloramphenicol"[mesh]	20581
30	Vancomycin/	30	"Fusidic Acid"[mesh:noexp]	1685
31	Daptomycin/	31	"Vancomycin"[mesh:noexp]	16276
32	exp Polymyxins/	32	"Daptomycin"[mesh:noexp]	2330
33	(antibiotic* or anti-bacterial* or anti-infective*).tw.	33	"Polymyxins"[mesh]	11311
34	or/13-33	34	(antibiotic*[tiab] OR anti-bacterial*[tiab] OR anti-infective*[tiab])	433522
35	12 and 34	35	#14 OR #15 OR #16 OR #17 OR #18 OR #19 OR #20 OR #21 OR #22 OR #23 OR #24 OR #25 OR #26 OR #27 OR #28 OR #29 OR #30 OR #31 OR #32 OR #33 OR #34	993418
36	randomized controlled trial.pt.	36	#13 AND #35	9097
37	controlled clinical trial.pt.	37	"randomized controlled trial"[pt:noexp]	594973
38	randomized.ab.	38	"controlled clinical trial"[pt:noexp]	95342
39	placebo.ab.	39	"randomized"[tiab]	663226
40	drug therapy.fs.	40	"placebo"[tiab]	246154
41	randomly.ab.	41	"DRUG THERAPY"[sh:noexp]	2600954
42	trial.ab.	42	"randomly"[tiab]	411802
43	groups.ab.	43	"trial"[tiab]	768795
44	36 or 37 or 38 or 39 or 40 or 41 or 42 or 43	44	"groups"[tiab]	2565909
45	exp animals/ not humans.sh.	45	#37 OR #38 OR #39 OR #40 OR #41 OR #42 OR #43 OR #44	5767622
46	44 not 45	46	"animals"[mesh] NOT "HUMANS"[mesh:noexp]	5132140
47	35 and 46	47	#45 NOT #46	5038975
		48	#36 AND #47	4269
		49	1946/01/01:2019/9/12[pdat]	29913079
		50	#48 AND #49	3779
Table S2E. Search query for Roaldsen et al
Roaldsen MB, Lindekleiv H, Mathiesen EB. Intravenous thrombolytic treatment and endovascular thrombectomy for ischaemic wake-up stroke. Cochrane Database Syst Rev. 2021;12(12):Cd010995. https://doi.org/10.1002/14651858.CD010995.pub3.
Search query for MEDLINE via Ovid		PubMed search query used in this study		Result
1	cerebrovascular disorders/ or basal ganglia cerebrovascular disease/ or brain ischemia/ or exp brain infarction/ or hypoxia-ischemia, brain/ or carotid artery diseases/ or carotid artery thrombosis/ or carotid artery, internal, dissection/ or intracranial arterial diseases/ or cerebral arterial diseases/ or infarction, anterior cerebral artery/ or infarction, middle cerebral artery/ or infarction…	#1	"cerebrovascular disorders"[mesh:noexp] OR "basal ganglia cerebrovascular disease"[mesh:noexp] OR "brain ischemia"[mesh:noexp] OR "brain infarction"[mesh] OR "hypoxia-ischemia, brain"[mesh:noexp] OR "carotid artery diseases"[mesh:noexp] OR "carotid artery thrombosis"[mesh:noexp] OR "carotid artery, internal, dissection"[mesh:noexp] OR "intracranial arterial diseases"[mesh:noexp] OR "cerebral arte…	287561
2	(isch?emi$ adj6 (stroke$ or apoplex$ or cerebral vasc$ or cerebrovasc$ or cva or attack$)).tw.	#2	(isch*[tiab] AND (stroke*[tiab] OR apoplex*[tiab] OR cerebral vasc*[tiab] OR cerebrovasc*[tiab] OR "cva"[tiab] OR attack*[tiab]))	127445
3	((brain or cerebr$ or cerebell$ or vertebrobasil$ or hemispher$ or intracran$ or intracerebral or infratentorial or supratentorial or middle cerebr$ or mca$ or anterior circulation) adj5 (isch?emi$ or infarct$ or thrombo$ or emboli$ or occlus$ or hypoxi$)).tw.	#3	(("brain"[tiab] OR cerebr*[tiab] OR cerebell*[tiab] OR vertebrobasil*[tiab] OR hemispher*[tiab] OR intracran*[tiab] OR "intracerebral"[tiab] OR "infratentorial"[tiab] OR "supratentorial"[tiab] OR middle cerebr*[tiab] OR mca[tiab] OR "anterior circulation"[tiab]) AND (isch*[tiab] OR infarct*[tiab] OR thrombo*[tiab] OR emboli*[tiab] OR occlus*[tiab] OR hypoxi*[tiab]))	231093
4	1 or 2 or 3	#4	#1 OR #2 OR #3	433803
5	wakefulness/ or sleep/	#5	"wakefulness"[mesh:noexp] OR "sleep"[mesh:noexp]	79138
6	(wake up or wake-up or wakes up or wakes-up).tw.	#6	("wake up"[tiab] OR "wake-up"[tiab] OR "wakes up"[tiab] OR "wakes-up"[tiab])	3181
7	(waking$ or awake$ or awoke).tw.	#7	(waking*[tiab] OR awake*[tiab] OR "awoke"[tiab])	53045
8	(during adj5 sleep$).tw.	#8	("during"[tiab] AND sleep*[tiab])	1
9	(whil$ adj5 (sleep$ or asleep)).tw.	#9	(whil*[tiab] AND (sleep*[tiab] OR "asleep"[tiab]))	8679
10	((unknown or unclear or uncertain or indefinite or not known) adj10 onset).tw.	#10	(("unknown"[tiab] OR "unclear"[tiab] OR "uncertain"[tiab] OR "indefinite"[tiab] OR "not known"[tiab]) AND onset[tiab])	42138
11	5 or 6 or 7 or 8 or 9 or 10	#11	#5 OR #6 OR #7 OR #8 OR #9 OR #10	167773
12	thrombolytic therapy/	#12	"thrombolytic therapy"[mesh:noexp]	26391
13	fibrinolytic agents/ or fibrinolysin/ or plasminogen/ or tissue plasminogen activator/ or exp plasminogen activators/ or urokinase-type plasminogen activator/ or exp streptokinase/	#13	"fibrinolytic agents"[mesh:noexp] OR "fibrinolysin"[mesh:noexp] OR "plasminogen"[mesh:noexp] OR "tissue plasminogen activator"[mesh:noexp] OR "plasminogen activators"[mesh] OR "urokinase-type plasminogen activator"[mesh:noexp] OR "streptokinase"[mesh]	75172
14	fibrinolysis/	#14	"fibrinolysis"[mesh:noexp]	21777
15	(thromboly$ or fibrinoly$ or recanalis$ or recanaliz$).tw.	#15	(thromboly*[tiab] OR fibrinoly*[tiab] OR recanalis*[tiab] OR recanaliz*[tiab])	90416
16	((clot$ or thrombus) adj5 (lyse or lysis or dissolve$ or dissolution or bust$)).tw.	#16	((clot*[tiab] OR "thrombus"[tiab]) AND ("lyse"[tiab] OR "lysis"[tiab] OR dissolve*[tiab] OR "dissolution"[tiab] OR bust*[tiab]))	6381
17	(tPA or t-PA or rtPA or rt-PA or plasminogen or plasmin or alteplase or actilyse).tw.	#17	("tPA"[tiab] OR "t-PA"[tiab] OR "rtPA"[tiab] OR "rt-PA"[tiab] OR "plasminogen"[tiab] OR "plasmin"[tiab] OR "alteplase"[tiab] OR "actilyse"[tiab])	74895
18	(tPA or t-PA or rtPA or rt-PA or plasminogen or plasmin or alteplase or actilyse).nm.	#18	("tPA"[nm] OR "t-PA"[nm] OR "rtPA"[nm] OR "rt-PA"[nm] OR "plasminogen"[nm] OR "plasmin"[nm] OR "alteplase"[nm] OR "actilyse"[nm])	8066
19	(anistreplase or streptodornase or streptokinase or urokinase or pro?urokinase or rpro?uk or lumbrokinase or duteplase or lanoteplase or pamiteplase or reteplase or saruplase or staphylokinase or streptase or tenecteplase or desmoteplase or amediplase or monteplase or nasaruplase or silteplase).tw.	#19	("anistreplase"[tiab] OR "streptodornase"[tiab] OR "streptokinase"[tiab] OR "urokinase"[tiab] OR pro-urokinase[tiab] OR "pro urokinase"[tiab] OR prourokinase[tiab] OR rpro-uk[tiab] OR "rpro uk"[tiab] OR rprouk[tiab] OR"lumbrokinase"[tiab] OR "duteplase"[tiab] OR "lanoteplase"[tiab] OR "pamiteplase"[tiab] OR "reteplase"[tiab] OR "saruplase"[tiab] OR "staphylokinase"[tiab] OR "streptase"[tiab] OR "…	24491
20	(anistreplase or streptodornase or streptokinase or urokinase or pro?urokinase or rpro?uk or lumbrokinase or duteplase or lanoteplase or pamiteplase or reteplase or saruplase or staphylokinase or streptase or tenecteplase or desmoteplase or amediplase or monteplase or nasaruplase or silteplase).nm.	#20	("anistreplase"[nm] OR "streptodornase"[nm] OR "streptokinase"[nm] OR "urokinase"[nm] OR pro-urokinase[nm] OR "pro urokinase"[nm] OR prourokinase[nm] OR rpro-uk[nm] OR "rpro uk"[nm] OR rprouk[nm] OR "lumbrokinase"[nm] OR "duteplase"[nm] OR "lanoteplase"[nm] OR "pamiteplase"[nm] OR "reteplase"[nm] OR "saruplase"[nm] OR "staphylokinase"[nm] OR "streptase"[nm] OR "tenecteplase"[nm] OR "desmoteplase"…	10119
21	radiography, interventional/ or radiology, interventional/	#21	"radiography, interventional"[mesh:noexp] OR "radiology, interventional"[mesh:noexp]	16514
22	catheterization/ or angioplasty/ or angioplasty, balloon/ or angioplasty, balloon, laser-assisted/ or angioplasty, laser/ or atherectomy/ or catheter ablation/	#22	"catheterization"[mesh:noexp] OR "angioplasty"[mesh:noexp] OR "angioplasty, balloon"[mesh:noexp] OR "angioplasty, balloon, laser-assisted"[mesh:noexp] OR "angioplasty, laser"[mesh:noexp] OR "atherectomy"[mesh:noexp] OR "catheter ablation"[mesh:noexp]	117434
23	Stents/	#23	"Stents"[mesh:noexp]	77387
24	mechanical thrombolysis/ or thrombectomy/ or embolectomy/	#24	"mechanical thrombolysis"[mesh:noexp] OR "thrombectomy"[mesh:noexp] OR "embolectomy"[mesh:noexp]	12817
25	blood vessel prosthesis/ or blood vessel prosthesis implantation/	#25	"blood vessel prosthesis"[mesh:noexp] OR "blood vessel prosthesis implantation"[mesh:noexp]	49644
26	cerebral revascularization/ or reperfusion/ or dilatation/	#26	"cerebral revascularization"[mesh:noexp] OR "reperfusion"[mesh:noexp] OR "dilatation"[mesh:noexp]	23247
27	(interventional adj3 (radiolog$ or radiograph$ or neuroradiolog$)).tw.	#27	("interventional"[tiab] AND (radiolog*[tiab] OR radiograph*[tiab] OR neuroradiolog*[tiab]))	16746
28	(angioplast$ or stent$).tw.	#28	(angioplast*[tiab] OR stent*[tiab])	154292
29	(thrombectomy or embolectomy or atherect$).tw.	#29	("thrombectomy"[tiab] OR "embolectomy"[tiab] OR atherect*[tiab])	23309
30	(thromboaspiration or arterial recanali?ation).tw.	#30	("thromboaspiration"[tiab] OR arterial recanali*[tiab])	639
31	((mechanical or radiolog$ or pharmacomechanical or laser or endovascular or neurovascular) adj5 (thrombolys$ or reperfusion or fragmentation or aspiration or recanali?ation or clot lys$)).tw.	#31	(("mechanical"[tiab] OR radiolog*[tiab] OR "pharmacomechanical"[tiab] OR "laser"[tiab] OR "endovascular"[tiab] OR "neurovascular"[tiab]) AND (thrombolys*[tiab] OR "reperfusion"[tiab] OR "fragmentation"[tiab] OR "aspiration"[tiab] OR recanali*[tiab] OR clot lys*[tiab]))	31269
32	((clot or thrombus or thrombi or embol$) adj5 (aspirat$ or remov$ or retriev$ or fragment$ or retract$ or extract$ or obliterat$ or dispers $ or disrupt$ or disintegrate$)).tw.	#32	(("clot"[tiab] OR "thrombus"[tiab] OR "thrombi"[tiab] OR embol*[tiab]) AND (aspirat*[tiab] OR remov*[tiab] OR retriev*[tiab] OR fragment*[tiab] OR retract*[tiab] OR extract*[tiab] OR obliterat*[tiab] OR dispers*[tiab] OR disrupt*[tiab] OR disintegrate*[tiab]))	29430
33	((retrieval or extraction) adj5 device$).tw.	#33	(("retrieval"[tiab] OR "extraction"[tiab]) AND device*[tiab])	13129
34	endoluminal repair$.tw.	#34	endoluminal repair*[tiab]	230
35	endoluminal repair$.tw.
36	((merci or concentric) adj retriever).tw.	#35	(("merci"[tiab] OR "concentric"[tiab]) AND "retriever"[tiab])	113
37	(endovascular snare$ or neuronet or microsnare or X-ciser or angiojet).tw.	#36	(endovascular snare*[tiab] OR "neuronet"[tiab] OR "microsnare"[tiab] OR "X-ciser"[tiab] OR "angiojet"[tiab])	440
38	ultrasonics/ or ultrasonic therapy/ or ultrasonography/ or exp ultrasonography, doppler/ or ultrasonography, interventional/	#37	"ultrasonics"[mesh:noexp] OR "ultrasonic therapy"[mesh:noexp] OR "ultrasonography"[mesh:noexp] OR "ultrasonography, doppler"[mesh] OR "ultrasonography, interventional"[mesh:noexp]	330927
39	(ultrasound$ or ultrasonic$ or ultrasonogra$ or sonograph$ or insonation).tw.	#38	(ultrasound*[tiab] OR ultrasonic*[tiab] OR ultrasonogra*[tiab] OR sonograph*[tiab] OR "insonation"[tiab])	492358
40	((transcranial adj5 doppler) or TCD or TCCD).tw.	#39	(("transcranial"[tiab] AND "doppler"[tiab]) OR "TCD"[tiab] OR "TCCD"[tiab])	11444
41	ultrasonography.fs.	#40	ULTRASONOGRAPHY[sh:noexp]	1442676
42	(sonothrombolysis or sonothromboly$ or sonolys$ or sonothrombotripsy or thrombotripsy).tw.	#41	("sonothrombolysis"[tiab] OR sonothromboly*[tiab] OR sonolys*[tiab] OR "sonothrombotripsy"[tiab] OR "thrombotripsy"[tiab])	752
43	or/12-42	#42	#12 OR #13 OR #14 OR #15 OR #16 OR #17 OR #18 OR #19 OR #20 OR #21 OR #22 OR #23 OR #24 OR #25 OR #26 OR #27 OR #28 OR #29 OR #30 OR #31 OR #32 OR #33 OR #34 OR #35 OR #36 OR #37 OR #38 OR #39 OR #40 OR #41	2215984
44	4 and 11 and 43	#43	#4 AND #11 AND #42	1769
45	exp animals/ not humans.sh.	#44	"animals"[mesh] NOT "HUMANS"[mesh:noexp]	5136120
46	44 not 45	#45	#43 NOT #44	1706
		#46	1946/01/01:2021/5/31[pdat]	32463593
		#47	#45 AND #46	1411
Table S2F. Search query for Martí-Carvajal et al
Martí-Carvajal AJ, Valli C, Martí-Amarista CE, Solà I, Martí-Fàbregas J, Bonfill Cosp X. Citicoline for treating people with acute ischemic stroke. Cochrane Database Syst Rev. 2020;8(8):Cd013066. https://doi.org/10.1002/14651858.CD013066.pub2.
Search query for MEDLINE via Ovid		PubMed search query used in this study		Result
1	cerebrovascular disorders/ or basal ganglia cerebrovascular disease/ or exp brain ischemia/ or carotid artery diseases/ or carotid artery thrombosis/ or intracranial arterial diseases/ or cerebral arterial diseases/ or exp intracranial embolism and thrombosis/ or exp stroke/	#1	"cerebrovascular disorders"[mesh:noexp] OR "basal ganglia cerebrovascular disease"[mesh:noexp] OR "brain ischemia"[mesh] OR "carotid artery diseases"[mesh:noexp] OR "carotid artery thrombosis"[mesh:noexp] OR "intracranial arterial diseases"[mesh:noexp] OR "cerebral arterial diseases"[mesh:noexp] OR "intracranial embolism and thrombosis"[mesh] OR "stroke"[mesh]	298571
2	(isch?emi$ adj6 (stroke$ or apoplex$ or cerebral vasc$ or cerebrovasc$ or cva or attack$)).tw	#2	(isch*[tiab] AND (stroke*[tiab] OR apoplex*[tiab] OR cerebral vasc*[tiab] OR cerebrovasc*[tiab] OR "cva"[tiab] OR attack*[tiab]))	127030
3	((brain or cerebr$ or cerebell$ or vertebrobasil$ or hemispher$ or intracran$ or intracerebral or infratentorial or supratentorial or middle cerebral artery or MCA$ or anterior circulation or posterior circulation or basilar artery or vertebral artery or space-occupying) adj5 (isch? emi$ or infarct$ or thrombo$ or emboli$ or occlus$ or hypoxi$)).tw	#3	(("brain"[tiab] OR cerebr*[tiab] OR cerebell*[tiab] OR vertebrobasil*[tiab] OR hemispher*[tiab] OR intracran*[tiab] OR "intracerebral"[tiab] OR "infratentorial"[tiab] OR "supratentorial"[tiab] OR "middle cerebral artery"[tiab] OR MCA[tiab] OR "anterior circulation"[tiab] OR "posterior circulation"[tiab] OR "basilar artery"[tiab] OR "vertebral artery"[tiab] OR "space-occupying"[tiab]) AND (isch*[t…	233440
4	1 or 2 or 3	#4	#1 OR #2 OR #3	439457
5	exp Choline/	#5	"Choline"[mesh]	54716
6	acetylcholine/	#6	"acetylcholine"[mesh:noexp]	50500
7	phosphatidylcholines/ or dimyristoylphosphatidylcholine/ or 1,2-dipalmitoylphosphatidylcholine/ or lecithin/ or choline dehydrogenase/ or choline kinase/	#7	"phosphatidylcholines"[mesh:noexp] OR "dimyristoylphosphatidylcholine"[mesh:noexp] OR "1,2-dipalmitoylphosphatidylcholine"[mesh:noexp] OR "lecithin"[mesh:noexp] OR "choline dehydrogenase"[mesh:noexp] OR "choline kinase"[mesh:noexp]	38474
8	(bursine or vidine or fagine or cholin$).tw	#8	("bursine"[tiab] OR "vidine"[tiab] OR "fagine"[tiab] OR cholin*[tiab])	116044
9	(benzoylcholine or chloroacetylcholine or bromoacetylcholine or carbachol or citicoline or diphosphocholine or phosphorylcholine or propylbenzilylcholine or succinylcholine or thiocholine or acetylthiocholine or butyrylthiocholine).tw	#9	("benzoylcholine"[tiab] OR "chloroacetylcholine"[tiab] OR "bromoacetylcholine"[tiab] OR "carbachol"[tiab] OR "citicoline"[tiab] OR "diphosphocholine"[tiab] OR "phosphorylcholine"[tiab] OR "propylbenzilylcholine"[tiab] OR "succinylcholine"[tiab] OR "thiocholine"[tiab] OR "acetylthiocholine"[tiab] OR "butyrylthiocholine"[tiab])	25611
10	(atsefen or centrophenoxine or cerutil or cetrexin or helfergin or meclofenoxate).tw	#10	("atsefen"[tiab] OR "centrophenoxine"[tiab] OR "cerutil"[tiab] OR "cetrexin"[tiab] OR "helfergin"[tiab] OR "meclofenoxate"[tiab])	345
11	exp Receptors, Cholinergic/	#11	"Receptors, Cholinergic"[mesh]	43571
12	exp Cholinergic Neurons/	#12	"Cholinergic Neurons"[mesh]	7505
13	((acetylcholin$ or cholin$) adj5 (receptor$ or site$)).tw	#13	((acetylcholin*[tiab] OR cholin*[tiab]) AND (receptor*[tiab] OR site*[tiab]))	68789
14	cholinocep$.tw	#14	cholinocep*[tiab]	1143
15	or/5-14	#15	#5 OR #6 OR #7 OR #8 OR #9 OR #10 OR #11 OR #12 OR #13 OR #14	264619
16	randomized controlled trial.pt	#16	"randomized controlled trial"[pt:noexp]	594979
17	controlled clinical trial.pt	#17	"controlled clinical trial"[pt:noexp]	95342
18	randomized.ab	#18	"randomized"[tiab]	663401
19	placebo.ab	#19	"placebo"[tiab]	246174
20	randomly.ab	#20	"randomly"[tiab]	411893
21	trial.ab	#21	"trial"[tiab]	768986
22	groups.ab	#22	"groups"[tiab]	2566567
23	or/16-22	#23	#16 OR #17 OR #18 OR #19 OR #20 OR #21 OR #22	3728902
24	4 and 15 and 23	#24	#4 AND #15 AND #23	563
		#25	1946/01/01:2020/1/29[pdat]	30491202
		#26	#24 AND #25	494
Table S2G. Search query for Wang et al
Wang GM, Li LJ, Tang WL, Wright JM. Renin inhibitors versus angiotensin converting enzyme (ACE) inhibitors for primary hypertension. Cochrane Database Syst Rev. 2020;10(10):Cd012569. https://doi.org/10.1002/14651858.CD012569.pub2.
Search query for MEDLINE via Ovid		PubMed search query used in this study		Result
1	renin/ai	#1	"renin/Antagonists and Inhibitors"[mesh:noexp]	1929
2	(aliskiren or ciprokiren or ditekiren or enalkiren or remikiren or rasilez or tekturna or terlakiren or zankiren).mp.	#2	(("aliskiren"[tiab] OR "aliskiren"[nm] OR "aliskiren"[mh] OR "aliskiren"[tt] OR "aliskiren"[pmid]) OR ("ciprokiren"[tiab] OR "ciprokiren"[nm] OR "ciprokiren"[mh] OR "ciprokiren"[tt] OR "ciprokiren"[pmid]) OR ("ditekiren"[tiab] OR "ditekiren"[nm] OR "ditekiren"[mh] OR "ditekiren"[tt] OR "ditekiren"[pmid]) OR ("enalkiren"[tiab] OR "enalkiren"[nm] OR "enalkiren"[mh] OR "enalkiren"[tt] OR "enalkiren"…	1443
3	((RAS or renin) adj2 inhibit$).tw,kf.	#3	((("RAS"[tiab] OR "RAS"[ot]) OR ("renin"[tiab] OR "renin"[ot])) AND (inhibit*[tiab] OR inhibit*[ot]))	41794
4	or/1-3	#4	#1 OR #2 OR #3	42535
5	exp Angiotensin-Converting Enzyme Inhibitors/	#5	"Angiotensin-Converting Enzyme Inhibitors"[mesh]	35847
6	((angiotensin$ or dipeptidyl$ or kininase ii) adj3 (convert$ or enzyme or inhibit$ or recept$ or block$)).tw,kf.	#6	(((angiotensin*[tiab] OR angiotensin*[ot]) OR (dipeptidyl*[tiab] OR dipeptidyl*[ot]) OR ("kininase ii"[tiab] OR "kininase ii"[ot])) AND ((convert*[tiab] OR convert*[ot]) OR ("enzyme"[tiab] OR "enzyme"[ot]) OR (inhibit*[tiab] OR inhibit*[ot]) OR (recept*[tiab] OR recept*[ot]) OR (block*[tiab] OR block*[ot])))	110516
7	(ace adj2 inhibit$).tw,kf.	#7	(("ace"[tiab] OR "ace"[ot]) AND (inhibit*[tiab] OR inhibit*[ot]))	24777
8	acei.tw,kf.	#8	("acei"[tiab] OR "acei"[ot])	5824
9	(alacepril or altiopril or ancovenin or benazepril or captopril or ceranapril or ceronapril or cilazapril or deacetylalacepril or delapril or derapril or enalapril or enalaprilat or epicaptopril or fasidotril or fosinopril or foroxymithine or gemopatrilat or idapril or imidapril or indolapril or libenzapril or lisinopril or moexipril or moveltipril or omapatrilat or pentopril$ or perindopril$ or …	#36	(("alacepril"[tiab] OR "alacepril"[ot]) OR ("altiopril"[tiab] OR "altiopril"[ot]) OR ("ancovenin"[tiab] OR "ancovenin"[ot]) OR ("benazepril"[tiab] OR "benazepril"[ot]) OR ("captopril"[tiab] OR "captopril"[ot]) OR ("ceranapril"[tiab] OR "ceranapril"[ot]) OR ("ceronapril"[tiab] OR "ceronapril"[ot]) OR ("cilazapril"[tiab] OR "cilazapril"[ot]) OR ("deacetylalacepril"[tiab] OR "deacetylalacepril"[ot])…	29408
10	or/5-9	#10	#5 OR #6 OR #7 OR #8 OR #9	137501
11	exp angiotensin receptor antagonists/	#11	"angiotensin receptor antagonists"[mesh]	20431
12	(angiotensin adj3 receptor antagon$).tw,kf.	#12	(("angiotensin"[tiab] OR "angiotensin"[ot]) AND (receptor antagon*[tiab] OR receptor antagon*[ot]))	9951
13	(angiotensin adj3 receptor block$).tw,kf.	#13	(("angiotensin"[tiab] OR "angiotensin"[ot]) AND (receptor block*[tiab] OR receptor block*[ot]))	17216
14	(arb or arbs).tw,kf.	#14	(("arb"[tiab] OR "arb"[ot]) OR ("arbs"[tiab] OR "arbs"[ot]))	9193
15	(abitesartan or azilsartan or candesartan or elisartan or embusartan or eprosartan or forasartan or irbesartan or KT3-671 or losartan or milfasartan or olmesartan or saprisartan or tasosartan or telmisartan or valsartan or zolasartan).tw,kf.	#15	(("abitesartan"[tiab] OR "abitesartan"[ot]) OR ("azilsartan"[tiab] OR "azilsartan"[ot]) OR ("candesartan"[tiab] OR "candesartan"[ot]) OR ("elisartan"[tiab] OR "elisartan"[ot]) OR ("embusartan"[tiab] OR "embusartan"[ot]) OR ("eprosartan"[tiab] OR "eprosartan"[ot]) OR ("forasartan"[tiab] OR "forasartan"[ot]) OR ("irbesartan"[tiab] OR "irbesartan"[ot]) OR ("KT3-671"[tiab] OR "KT3-671"[ot]) OR ("losa…	21363
16	or/11-15	#16	#11 OR #12 OR #13 OR #14 OR #15	44072
17	hypertension/	#17	"hypertension"[mesh:noexp]	257483
18	essential hypertension/	#18	"essential hypertension"[mesh:noexp]	2714
19	(antihypertens$ or hypertens$).tw,kf.	#19	((antihypertens*[tiab] OR antihypertens*[ot]) OR (hypertens*[tiab] OR hypertens*[ot]))	529883
20	((elevat$ or high$ or rais$) adj2 (blood pressur$ or bp)).tw,kf.	#20	(((elevat*[tiab] OR elevat*[ot]) OR (high*[tiab] OR high*[ot]) OR (rais*[tiab] OR rais*[ot])) AND ((blood pressur*[tiab] OR blood pressur*[ot]) OR ("bp"[tiab] OR "bp"[ot])))	238855
21	or/17-20	#21	#17 OR #18 OR #19 OR #20	730873
22	randomized controlled trial.pt.	#22	"randomized controlled trial"[pt:noexp]	595016
23	controlled clinical trial.pt.	#23	"controlled clinical trial"[pt:noexp]	95343
24	randomized.ab.	#24	"randomized"[tiab]	663542
25	placebo.ab.	#25	"placebo"[tiab]	246203
26	drug therapy.fs.	#26	"DRUG THERAPY"[sh:noexp]	2601114
27	randomly.ab.	#27	"randomly"[tiab]	411960
28	trial.ab.	#28	"trial"[tiab]	769156
29	groups.ab.	#29	"groups"[tiab]	2567022
30	or/22-29	#30	#22 OR #23 OR #24 OR #25 OR #26 OR #27 OR #28 OR #29	5769321
31	animals/ not (humans/ and animals/)	#31	"animals"[mesh:noexp] NOT ("humans"[mesh:noexp] AND "animals"[mesh:noexp])	5098267
32	Pregnancy/ or Hypertension, Pregnancy-Induced/ or Pregnancy Complications, Cardiovascular/ or exp Ocular Hypertension/	#32	"Pregnancy"[mesh:noexp] OR "Hypertension, Pregnancy-Induced"[mesh:noexp] OR "Pregnancy Complications, Cardiovascular"[mesh:noexp] OR "Ocular Hypertension"[mesh]	1047987
33	(pregnancy-induced or ocular hypertens$ or preeclampsia or pre-eclampsia).ti.	#33	("pregnancy-induced"[ti] OR ocular hypertens*[ti] OR "preeclampsia"[ti] OR "pre-eclampsia"[ti])	22568
34	30 not (31 or 32 or 33)	#34	#30 NOT (#31 OR #32 OR #33)	4864061
35	4 and (10 or 16) and 21 and 34	#35	#4 AND (#10 OR #16) AND #21 AND #34	4638
		#36	1946/01/01:2020/8/5[pdat]	31164379
		#37	#35 AND #36	4153
Table S2H. Search query for Musini et al
Musini VM, Lawrence KAK, Fortin PM, Bassett K, Wright JM. Blood pressure lowering efficacy of renin inhibitors for primary hypertension. Cochrane Database Syst Rev. 2017;4(4):Cd007066. https://doi.org/10.1002/14651858.CD007066.pub3.
Search query for MEDLINE via Ovid		PubMed search query used in this study		Result
1	renin/ai	#1	"renin/Antagonists and Inhibitors"[mesh:noexp]	1929
2	(aliskiren or ciprokiren or ditekiren or enalkiren or remikiren or rasilez or tekturna or terlakiren or zankiren).mp.	#2	(("aliskiren"[tiab] OR "aliskiren"[nm] OR "aliskiren"[mh] OR "aliskiren"[tt] OR "aliskiren"[pmid]) OR ("ciprokiren"[tiab] OR "ciprokiren"[nm] OR "ciprokiren"[mh] OR "ciprokiren"[tt] OR "ciprokiren"[pmid]) OR ("ditekiren"[tiab] OR "ditekiren"[nm] OR "ditekiren"[mh] OR "ditekiren"[tt] OR "ditekiren"[pmid]) OR ("enalkiren"[tiab] OR "enalkiren"[nm] OR "enalkiren"[mh] OR "enalkiren"[tt] OR "enalkiren"…	1443
3	((RAS or renin) adj2 inhibit$).tw.	#3	(("RAS"[tiab] OR "renin"[tiab]) AND inhibit*[tiab])	41824
4	or/1-3	#4	#1 OR #2 OR #3	42565
5	hypertension/	#5	"hypertension"[mesh:noexp]	257565
6	(antihypertens$ or hypertens$).tw.	#6	(antihypertens*[tiab] OR hypertens*[tiab])	530299
7	exp blood pressure/	#7	"blood pressure"[mesh]	308992
8	(blood pressure or bloodpressure).tw.	#8	("blood pressure"[tiab] OR "bloodpressure"[tiab])	344996
9	or/5-8	#9	#5 OR #6 OR #7 OR #8	892278
10	randomized controlled trial.pt.	#10	"randomized controlled trial"[pt:noexp]	595393
11	controlled clinical trial.pt.	#11	"controlled clinical trial"[pt:noexp]	95347
12	randomized.tw.	#12	"randomized"[tiab]	664207
13	placebo.tw.	#13	"placebo"[tiab]	246366
14	drug therapy.fs.	#14	"DRUG THERAPY"[sh:noexp]	2602840
15	randomly.ab.	#15	"randomly"[tiab]	412335
16	trial.ab.	#16	"trial"[tiab]	769965
17	groups.ab.	#17	"groups"[tiab]	2569617
18	or/10-17	#18	#10 OR #11 OR #12 OR #13 OR #14 OR #15 OR #16 OR #17	5774212
19	animals/ not (humans/ and animals/)	#19	"animals"[mesh:noexp] NOT ("humans"[mesh:noexp] AND "animals"[mesh:noexp])	5099970
20	18 not 19	#20	#18 NOT #19	5045591
21	4 and 9 and 20	#21	#4 AND #9 AND #20	5835
22	remove duplicates	#22	1946/01/01:2017/2/12[pdat]	26928927
		#23	#21 AND #22	4656
Table S2I. Search query for Hemmingsen et al
Hemmingsen B, Metzendorf MI, Richter B. (Ultra-)long-acting insulin analogues for people with type 1 diabetes mellitus. Cochrane Database Syst Rev. 2021;3(3):Cd013498. https://doi.org/10.1002/14651858.CD013498.pub2.
Search query for MEDLINE via Ovid		PubMed search query used in this study		Result
1	Insulin Glargine/	#1	"Insulin Glargine"[mesh:noexp]	2233
2	glargin*.mp.	#2	(glargin*[tiab] OR glargin*[nm] OR glargin*[mh] OR glargin*[tt] OR glargin*[pmid])	3157
3	(2ZM8CX04RZ or 160337-95-1).mp.	#3	(("2ZM8CX04RZ"[tiab] OR "2ZM8CX04RZ"[nm] OR "2ZM8CX04RZ"[mh] OR "2ZM8CX04RZ"[tt] OR "2ZM8CX04RZ"[pmid]) OR ("160337-95-1"[tiab] OR "160337-95-1"[nm] OR "160337-95-1"[mh] OR "160337-95-1"[tt] OR "160337-95-1"[pmid]))	1
4	(lantus* or basaglar* or abasaglar* or abasria* or t?ujeo* or optisulin* or suliqua* or soliqua* or solostar* or lusduna* or nexvue* or basalin* or bonglixan* or basalog* or vibrenta* or glaritus* or basagin* or glarine* or semglee*).mp.	#4	((lantus*[tiab] OR lantus*[nm] OR lantus*[mh] OR lantus*[tt] OR lantus*[pmid]) OR (basaglar*[tiab] OR basaglar*[nm] OR basaglar*[mh] OR basaglar*[tt] OR basaglar*[pmid]) OR (abasaglar*[tiab] OR abasaglar*[nm] OR abasaglar*[mh] OR abasaglar*[tt] OR abasaglar*[pmid]) OR (abasria*[tiab] OR abasria*[nm] OR abasria*[mh] OR abasria*[tt] OR abasria*[pmid]) OR (toujeo*[tiab] OR toujeo*[nm] OR toujeo*[mh]…	444
5	(HOE 901 or HOE901 or HOE 71GT or HOE71GT or LY 2963016).mp.	#5	(("HOE 901"[tiab] OR "HOE 901"[nm] OR "HOE 901"[mh] OR "HOE 901"[tt] OR "HOE 901"[pmid]) OR ("HOE901"[tiab] OR "HOE901"[nm] OR "HOE901"[mh] OR "HOE901"[tt] OR "HOE901"[pmid]) OR ("HOE 71GT"[tiab] OR "HOE 71GT"[nm] OR "HOE 71GT"[mh] OR "HOE 71GT"[tt] OR "HOE 71GT"[pmid]) OR ("HOE71GT"[tiab] OR "HOE71GT"[nm] OR "HOE71GT"[mh] OR "HOE71GT"[tt] OR "HOE71GT"[pmid]) OR ("LY 2963016"[tiab] OR "LY 2963016…	24
6	(gly?A21 or A21gly* or (gly* adj1 A21)).mp.	#6	(A21gly*[tiab] OR A21gly*[nm] OR A21gly*[mh] OR A21gly*[tt] OR A21gly*[pmid]) OR ("A21"[tiab] OR "A21"[nm] OR "A21"[mh] OR "A21"[tt] OR "A21"[pmid])	627
7	(arg?B31 or B31arg* or (arg* adj1 B31)).mp.	#7	(B31arg*[tiab] OR B31arg*[nm] OR B31arg*[mh] OR B31arg*[tt] OR B31arg*[pmid]) OR ("B31"[tiab] OR "B31"[nm] OR "B31"[mh] OR "B31"[tt] OR "B31"[pmid])	621
8	(arg?B32 or B32?arg* or (arg* adj1 B32)).mp.	#8	"B32"[tiab] OR "B32"[nm] OR "B32"[mh] OR "B32"[tt] OR "B32"[pmid]	162
9	(MK-1293 or MK1293).mp.	#9	(("MK-1293"[tiab] OR "MK-1293"[nm] OR "MK-1293"[mh] OR "MK-1293"[tt] OR "MK-1293"[pmid]) OR ("MK1293"[tiab] OR "MK1293"[nm] OR "MK1293"[mh] OR "MK1293"[tt] OR "MK1293"[pmid]))	8
10	or/1-9	#10	#1 OR #2 OR #3 OR #4 OR #5 OR #6 OR #7 OR #8 OR #9	5003
11	Insulin Detemir/	#11	"Insulin Detemir"[mesh:noexp]	587
12	detemir*.mp.	#12	(detemir*[tiab] OR detemir*[nm] OR detemir*[mh] OR detemir*[tt] OR detemir*[pmid])	992
13	(169148-63-4 or 4FT78T86XV).mp.	#13	(("169148-63-4"[tiab] OR "169148-63-4"[nm] OR "169148-63-4"[mh] OR "169148-63-4"[tt] OR "169148-63-4"[pmid]) OR ("4FT78T86XV"[tiab] OR "4FT78T86XV"[nm] OR "4FT78T86XV"[mh] OR "4FT78T86XV"[tt] OR "4FT78T86XV"[pmid]))	0
		#14		0
14	levemir*.mp.	#15	(levemir*[tiab] OR levemir*[nm] OR levemir*[mh] OR levemir*[tt] OR levemir*[pmid])	91
15	(lys?B29 or B29lys* or (lys* adj1 B29)).mp.	#16	(B29lys*[tiab] OR B29lys*[nm] OR B29lys*[mh] OR B29lys*[tt] OR B29lys*[pmid]) OR ("B29"[tiab] OR "B29"[nm] OR "B29"[mh] OR "B29"[tt] OR "B29"[pmid])	449
16	(ala?B30 or B30ala* or (ala* adj1 B30)).mp.	#17	(B30ala*[tiab] OR B30ala*[nm] OR B30ala*[mh] OR B30ala*[tt] OR B30ala*[pmid]) OR ("B30"[tiab] OR "B30"[nm] OR "B30"[mh] OR "B30"[tt] OR "B30"[pmid])	696
17	(NN 304 or NN304).mp.	#18	(("NN 304"[tiab] OR "NN 304"[nm] OR "NN 304"[mh] OR "NN 304"[tt] OR "NN 304"[pmid]) OR ("NN304"[tiab] OR "NN304"[nm] OR "NN304"[mh] OR "NN304"[tt] OR "NN304"[pmid]))	14
18	or/11-17	#19	#11 OR #12 OR #13 OR #14 OR #15 OR #16 OR #17 OR #18	2229
19	degludec*.mp.	#20	(degludec*[tiab] OR degludec*[nm] OR degludec*[mh] OR degludec*[tt] OR degludec*[pmid])	833
20	(844439-96-9 or 54Q18076QB).mp.	#21	(("844439-96-9"[tiab] OR "844439-96-9"[nm] OR "844439-96-9"[mh] OR "844439-96-9"[tt] OR "844439-96-9"[pmid]) OR ("54Q18076QB"[tiab] OR "54Q18076QB"[nm] OR "54Q18076QB"[mh] OR "54Q18076QB"[tt] OR "54Q18076QB"[pmid])) - Schema: all	0
21	(tresiba* or ryzodeg or xultrophy).mp.	#22	(("844439-96-9"[tiab] OR "844439-96-9"[nm] OR "844439-96-9"[mh] OR "844439-96-9"[tt] OR "844439-96-9"[pmid]) OR ("54Q18076QB"[tiab] OR "54Q18076QB"[nm] OR "54Q18076QB"[mh] OR "54Q18076QB"[tt] OR "54Q18076QB"[pmid]))	0
22	(B29N* or (29B adj1 N6)).mp.	#23	((tresiba*[tiab] OR tresiba*[nm] OR tresiba*[mh] OR tresiba*[tt] OR tresiba*[pmid]) OR ("ryzodeg"[tiab] OR "ryzodeg"[nm] OR "ryzodeg"[mh] OR "ryzodeg"[tt] OR "ryzodeg"[pmid]) OR ("xultrophy"[tiab] OR "xultrophy"[nm] OR "xultrophy"[mh] OR "xultrophy"[tt] OR "xultrophy"[pmid]))	29
23	(NN 1250 or NN1250).mp.	#24	((B29N*[tiab] OR B29N*[nm] OR B29N*[mh] OR B29N*[tt] OR B29N*[pmid]) OR (("29B"[tiab] OR "29B"[nm] OR "29B"[mh] OR "29B"[tt] OR "29B"[pmid]) AND ("N6"[tiab] OR "N6"[nm] OR "N6"[mh] OR "N6"[tt] OR "N6"[pmid])))	4
		#25	(("NN 1250"[tiab] OR "NN 1250"[nm] OR "NN 1250"[mh] OR "NN 1250"[tt] OR "NN 1250"[pmid]) OR ("NN1250"[tiab] OR "NN1250"[nm] OR "NN1250"[mh] OR "NN1250"[tt] OR "NN1250"[pmid]))	3
24	or/19-23	#26	#20 OR #21 OR #22 OR #23 OR #24 OR #25	843
25	10 or 18 or 24	#27	#10 OR #19 OR #26	6895
26	exp Diabetes Mellitus/	#28	"Diabetes Mellitus"[mesh]	505984
27	diabet*.mp.	#29	(diabet*[tiab] OR diabet*[nm] OR diabet*[mh] OR diabet*[tt] OR diabet*[pmid])	840548
28	(IDDM or T1D* or NIDDM or T2D* or MODY).tw.	#30	("IDDM"[tiab] OR T1D*[tiab] OR "NIDDM"[tiab] OR T2D*[tiab] OR "MODY"[tiab])	39538
29	or/26-28	#31	#28 OR #29 OR #30	841026
30	25 and 29	#32	#27 AND #31	4144
31	randomized controlled trial.pt.	#33	"randomized controlled trial"[pt:noexp]	595091
32	controlled clinical trial.pt.	#34	"controlled clinical trial"[pt:noexp]	95343
33	randomi?ed.ab.	#35	randomised[tiab] or randomized[tiab]	788914
34	placebo.ab.	#36	"placebo"[tiab]	246235
35	drug therapy.fs.	#37	"DRUG THERAPY"[sh:noexp]	2601448
36	randomly.ab.	#38	"randomly"[tiab]	412046
37	trial.ab.	#39	"trial"[tiab]	769292
38	groups.ab.	#40	"groups"[tiab]	2567763
39	or/31-38	#41	#33 OR #34 OR #35 OR #36 OR #37 OR #38 OR 39 OR #40	5583800
40	exp animals/ not humans/	#42	"animals"[mesh] NOT "humans"[mesh:noexp]	5132561
41	39 not 40	#43	#41 NOT #42	4872097
42	Clinical Trial, Phase III/	#44	"Clinical Trial, Phase III"[pt:noexp]	21792
43	(phase 3 or phase3 or p3 or pIII).ti,ab,kw.	#45	("phase 3"[tiab] OR "phase3"[tiab] OR "p3"[tiab] OR "pIII"[tiab])	44447
44	42 or 43	#46	#44 OR #45	60106
45	41 or 44	#47	#43 OR #46	4899560
46	30 and 45	#48	#32 AND #47	3323
		#49	1946/01/01:2020/8/24[pdat]	31218348
		#50	#48 AND #49	2924
Table S2J. Search query for Gnesin et al
Gnesin F, Thuesen ACB, Kähler LKA, Madsbad S, Hemmingsen B. Metformin monotherapy for adults with type 2 diabetes mellitus. Cochrane Database Syst Rev. 2020;6(6):Cd012906. https://doi.org/10.1002/14651858.CD012906.pub2.
Search query for MEDLINE via Ovid		PubMed search query used in this study		Result
1	exp Diabetes Mellitus, Type 2/	#1	"Diabetes Mellitus, Type 2"[mesh]	170586
2	(MODY or NIDDM or T2D*).tw.	#2	("MODY"[tiab] OR "NIDDM"[tiab] OR T2D[tiab])	24947
3	(non insulin* depend* or noninsulin* depend* or noninsulin?depend* or non insulin?depend*).tw.	#3	("non insulin*"[tiab] AND depend*[tiab]) OR (noninsulin*[tiab] AND depend*[tiab]) OR noninsulin*[tiab] OR "non insulin*"[tiab]	14551
4	((typ? 2 or typ? II or typ?2 or typ?II) adj3 diabet*).tw.	#4	(("type 2"[tiab] OR "type II"[tiab] OR "type2"[tiab] OR "typeII"[tiab]) AND diabet*[tiab])	194708
5	(((late or adult* or matur* or slow or stabl*) adj3 onset) and diabet*).tw.	#5	((("late"[tiab] OR adult*[tiab] OR matur*[tiab] OR "slow"[tiab] OR stabl*[tiab]) AND "onset"[tiab]) AND diabet*[tiab])	10731
6	or/1-5	#6	#1 OR #2 OR #3 OR #4 OR #5	252985
7	Metformin/	#7	"Metformin"[mesh:noexp]	17741
8	metformin*.tw.	#8	metformin*[tiab]	27680
9	or/7-8	#9	#7 OR #8	29605
10	6 and 9	#10	#6 AND #9	14275
11	randomized controlled trial.pt.	#11	"randomized controlled trial"[pt:noexp]	595168
12	controlled clinical trial.pt.	#12	"controlled clinical trial"[pt:noexp]	95346
13	randomi?ed.ab.	#13	randomised[tiab] OR randomized[tiab]	789196
14	placebo.ab.	#14	"placebo"[tiab]	246294
15	drug therapy.fs	#15	"DRUG THERAPY"[sh:noexp]	2601902
16	randomly.ab.	#16	"randomly"[tiab]	412160
17	trial.ab.	#17	"trial"[tiab]	769577
18	groups.ab.	#18	"groups"[tiab]	2568527
19	or/11-18	#19	#11 OR #12 OR #13 OR #14 OR #15 OR #16 OR #17 OR #18	5793047
20	exp animals/ not humans/	#20	"animals"[mesh] NOT "humans"[mesh:noexp]	5133105
21	19 not 20	#21	#19 NOT #20	5063594
22	10 and 21	#22	#10 AND #21	10280
23	meta analysis.mp,pt	#23	("meta analysis"[tiab] OR "meta analysis"[pt:noexp] OR "meta analysis"[nm] OR "meta analysis"[mh] OR "meta analysis"[tt] OR "meta analysis"[pmid])	266775
24	10 and 23	#24	#10 AND #23	595
25	22 or 24	#25	#22 OR #24	10329
26	(2014* or 2015* or 2016* or 2017* or 2018* or 2019*).dc.	#26	(2014*[crdt] OR 2015*[crdt] OR 2016*[crdt] OR 2017*[crdt] OR 2018*[crdt] OR 2019*[crdt])	7085017
27	25 and 26	#27	#25 AND #26	3746
28	..dedup 27	#28	1946/01/01:2019/12/2[pdat]	30165102
		#29	#27 AND #28	3684
Table S2K. Search query for Burckhardt et al
Burckhardt M, Watzke S, Wienke A, Langer G, Fink A. Souvenaid for Alzheimer's disease. Cochrane Database Syst Rev. 2020;12(12):Cd011679. https://doi.org/10.1002/14651858.CD011679.pub2.
Search query for MEDLINE via Ovid		PubMed search query used in this study		Result
1	dement*.ti,ab.	#1	dement*[tiab]	147226
2	exp *Dementia/	#2	"Dementia"[majr]	173094
3	alzheimer*.ti,ab.	#3	alzheimer*[tiab]	188024
4	(AD or ADD).ti.	#4	("AD"[ti] OR "ADD"[ti])	13559
5	1 or 2 or 3 or 4	#5	#1 OR #2 OR #3 OR #4	318267
6	souvenaid.ti,ab.	#6	"souvenaid"[tiab]	43
7	Fortasyn Connect*.ti,ab.	#7	Fortasyn Connect*[tiab]	31
8	(medical food and memory).ti,ab.	#8	("medical food"[tiab] AND "memory"[tiab])	19
9	6 or 7 or 8	#9	#6 OR #7 OR #8	65
10	5 and 9	#10	#5 AND #9	61
		#11	1946/01/01:2020/6/24[pdat]	30991927
		#12	#10 AND #11	47
Table S2L. Search query for Showell et al
Showell MG, Mackenzie-Proctor R, Jordan V, Hart RJ. Antioxidants for female subfertility. Cochrane Database Syst Rev. 2020;8(8):Cd007807. https://doi.org/10.1002/14651858.CD007807.pub4.
Search query for MEDLINE via Ovid		PubMed search query used in this study		Result
1	exp antioxidants/ or free radical scavengers/	#1	"antioxidants"[mesh] OR "free radical scavengers"[mesh:noexp]	167166
2	(antioxidant$ or radical scavengers).tw.	#2	(antioxidant*[tiab] OR "radical scavengers"[tiab])	289792
3	exp vitamins/ or exp ascorbic acid/ or exp dehydroascorbic acid/ or exp vitamin a/ or exp vitamin e/ or exp vitamin u/ or exp alphatocopherol/ or exp beta carotene/ or exp beta-tocopherol/ or exp gamma-tocopherol/	#3	"vitamins"[mesh] OR "ascorbic acid"[mesh] OR "dehydroascorbic acid"[mesh] OR "vitamin a"[mesh] OR "vitamin e"[mesh] OR "vitamin u"[mesh] OR "alphatocopherol"[mesh] OR "beta carotene"[mesh] OR "beta-tocopherol"[mesh] OR "gamma-tocopherol"[mesh]	156198
4	vitamin$.tw.	#4	vitamin*[tiab]	255533
5	exp Zinc/	#5	"Zinc"[mesh]	67265
6	(zinc or selenium).tw.	#6	"zinc"[tiab] OR "selenium"[tiab]	172727
7	exp Selenium/	#7	"Selenium"[mesh]	23924
8	exp Glutathione Peroxidase/ or exp folic acid/	#8	"Glutathione Peroxidase"[mesh] OR "folic acid"[mesh]	63148
9	(Glutathione$ or folate).tw.	#9	Glutathione*[tiab] OR "folate"[tiab]	180261
10	exp Ubiquinone/	#10	"Ubiquinone"[mesh]	10359
11	(ubiquin$ or folic acid).tw.	#11	ubiquin*[tiab] OR "folic acid"[tiab]	35927
12	coenzyme q10.tw.	#12	"coenzyme q10"[tiab]	4184
13	exp Carnitine/	#13	"Carnitine"[mesh]	10739
14	(carnitine$ or carotenoid$).tw.	#14	carnitine*[tiab] OR carotenoid*[tiab]	45091
15	(astaxanthin$ or lycopene$).tw.	#15	astaxanthin*[tiab] OR lycopene*[tiab]	9255
16	multivitamin$.tw.	#16	multivitamin*[tiab]	4520
17	(betacarotene$ or beta carotene$).tw.	#17	betacarotene*[tiab] OR "beta carotene*"[tiab]	16227
18	ascorbic acid.tw.	#18	"ascorbic acid"[tiab]	37967
19	n-acetylcysteine.tw.	#19	"n-acetylcysteine"[tiab]	13377
20	exp Acetylcysteine/	#20	"Acetylcysteine"[mesh]	14539
21	alpha-tocopherol$.tw.	#21	alpha-tocopherol*[tiab]	17061
22	(fish adj2 oil$).tw.	#22	fish[tiab] AND oil[tiab]	14627
23	omega$.tw.	#23	omega*[tiab]	65202
24	exp fatty acids/ or exp fish oils/ or exp cod liver oil/ or exp fatty acids, omega-3/ or exp plant oils/	#24	"fatty acids"[mesh] OR "fish oils"[mesh] OR "cod liver oil"[mesh] OR "fatty acids, omega-3"[mesh] OR "plant oils"[mesh]	530936
25	fatty acid$.tw.	#25	fatty acid*[tiab]	264252
26	(plant adj4 oil$).tw.	#26	"plant"[tiab] AND oil[tiab]	13157
27	l-arginine$.tw.	#27	l-arginine*[tiab]	36013
28	(flavonoid$ or Quercetin).tw.	#28	flavonoid*[tiab] OR "Quercetin"[tiab]	77182
29	exp Flavonoids/	#29	"Flavonoids"[mesh]	122721
30	riboflavin$.tw.	#30	riboflavin*[tiab]	12092
31	pycnogenol$.tw.	#31	pycnogenol*[tiab]	466
32	lutein$.tw.	#32	lutein*[tiab]	43500
33	lipoic acid$.tw.	#33	lipoic acid*[tiab]	5641
34	n acetyl cysteine.tw.	#34	"n acetyl cysteine"[tiab]	4373
35	melatonin.tw.	#35	"melatonin"[tiab]	29683
36	dietary supplement$.tw.	#36	dietary supplement*[tiab]	26017
37	nutritional supplement$.tw.	#37	nutritional supplement*[tiab]	8541
38	micronutrient$.tw.	#38	micronutrient*[tiab]	22004
39	Nutraceuticals$.tw.	#39	Nutraceuticals*[tiab]	5796
40	exp Chromium/ or chromium.tw. or chromax.tw.	#40	"Chromium"[mesh] OR "chromium"[tiab] OR "chromax"[tiab]	42636
41	(myoinositol or mesoinositol or Inositol).tw.	#41	"myoinositol"[tiab] OR "mesoinositol"[tiab] OR "Inositol"[tiab]	41394
42	exp Inositol/	#42	"Inositol"[mesh]	24394
43	exp Pentoxifylline/ or Pentoxifylline$.tw.	#43	"Pentoxifylline"[mesh] OR Pentoxifylline*[tiab]	5702
44	or/1-43	#44	#1 OR #2 OR #3 OR #4 OR #5 OR #6 OR #7 OR #8 OR #9 OR #10 OR #11 OR #12 OR #13 OR #14 OR #15 OR #16 OR #17 OR #18 OR #19 OR #20 OR #21 OR #22 OR #23 OR #24 OR #25 OR #26 OR #27 OR #28 OR #29 OR #30 OR #31 OR #32 OR #33 OR #34 OR #35 OR #36 OR #37 OR #38 OR #39 OR #40 OR #41 OR #42 OR #43	1921117
45	exp Infertility, Female/	#45	"Infertility, Female"[mesh]	30982
46	female$ subfertil$.tw.	#46	female*[tiab] AND subfertil*[tiab]	1109
47	female$ infertilit$.tw.	#47	female*[tiab] AND infertilit*[tiab]	12002
48	(subfertil$ adj5 women).tw.	#48	subfertil*[tiab] AND "women"[tiab]	2127
49	(infertil$ adj5 women).tw.	#49	infertil*[tiab] AND "women"[tiab]	24660
50	female$ fertility.tw.	#50	female*[tiab] AND fertility[tiab]	22351
51	(in vitro fertilisation or intracytoplasmic sperm injection$).tw.	#51	"in vitro fertilisation"[tiab] OR "intracytoplasmic sperm injection*"[tiab]	10941
52	intrauterine insemination$.tw.	#52	"intrauterine insemination*"[tiab]	2944
53	(ivf or icsi or iui).tw.	#53	"ivf"[tiab] OR "icsi"[tiab] OR "iui"[tiab]	35273
54	in vitro fertilization.tw.	#54	"in vitro fertilization"[tiab]	26531
55	ART.tw.	#55	"ART"[tiab]	153052
56	Assisted reproducti$.tw.	#56	Assisted reproducti*[tiab]	20573
57	ovulation induction.tw.	#57	"ovulation induction"[tiab]	4039
58	ovarian hyperstimulation.tw.	#58	"ovarian hyperstimulation"[tiab]	5793
59	or/45-58	#59	#45 OR #46 OR #47 OR #48 OR #49 OR #50 OR #51 OR #52 OR #53 OR #54 OR #55 OR #56 OR #57 OR #58	266159
60	randomized controlled trial.pt.	#60	"randomized controlled trial"[pt:noexp]	595436
61	controlled clinical trial.pt.	#61	"controlled clinical trial"[pt:noexp]	95348
62	randomized.ab.	#62	"randomized"[tiab]	664410
63	placebo.tw.	#63	"placebo"[tiab]	246411
64	clinical trials as topic.sh.	#64	"CLINICAL TRIALS AS TOPIC"[mesh:noexp]	201036
65	randomly.ab.	#65	"randomly"[tiab]	412438
66	trial.ti.	#66	"trial"[ti]	288022
67	(crossover or cross-over or cross over).tw.	#67	"crossover"[tiab] OR "cross-over"[tiab] OR "cross over"[tiab]	98777
68	or/60-67	#68	#60 OR #61 OR #62 OR #63 OR #64 OR #65 OR #66 OR #67	1579734
69	(animals not (humans and animals)).sh.	#69	"ANIMALS"[mesh:noexp] NOT ("HUMANS"[mesh:noexp] AND "ANIMALS"[mesh:noexp])	5100144
70	68 not 69	#70	#68 NOT #69	1453310
71	44 and 59 and 70	#71	#44 AND #59 AND #70	1302
		#72	1946/01/01:2019/9/12[pdat]	29913111
		#73	#71 AND #72	992

## Sheet: Table S3
Table S3. Filters applied for each systematic review
Study	Study filter	Disease	Intervention	Citation
Zengerling et al	RCT	Prostatic Neoplasms; Neoplasms	acetyl-2-naphthylalanyl-3-chlorophenylalanyl-1-oxohexadecyl-seryl-4-aminophenylalanyl(hydroorotyl)-4-aminophenylalanyl(carbamoyl)-leucyl-ILys-prolyl-alaninamide; Gonadotropin-Releasing Hormone; Hormones; Luteinizing Hormone	Zengerling F, Jakob JJ, Schmidt S, Meerpohl JJ, Blümle A, Schmucker C, et al. Degarelix for treating advanced hormone-sensitive prostate cancer. Cochrane Database Syst Rev. 2021;8(8):CD012548. [doi: 10.1002/14651858.CD012548.pub2] [Medline: 34350976]
Ferrara et al	RCT	Carcinoma, Non-Small-Cell Lung; Lung Neoplasms; Neoplasms; Small Cell Lung Carcinoma ;Neoplasm Metastasis; Carcinoma, Squamous Cell; Breast Neoplasms	Drug Therapy; pembrolizumab; S 1 (combination); Nivolumab; Ipilimumab; atezolizumab	Ferrara R, Imbimbo M, Malouf R, Paget-Bailly S, Calais F, Marchal C, et al. Single or combined immune checkpoint inhibitors compared to first-line platinum-based chemotherapy with or without bevacizumab for people with advanced non-small cell lung cancer. Cochrane Database Syst Rev. 2021;4(4):CD013257. [doi: 10.1002/14651858.CD013257.pub3] [Medline: 33930176]
Safi et al	RCT	Myocardial Infarction; Coronary Artery Disease; Infraction; Coronary Disease; Heart Failure; ST Elevation Myocardial Infarction; Myocardial Ischemia; Acute Chest Syndrome; Acute Coronary Syndrome; Stroke; Anterior Wall Myocardial Infraction; Cardiovascular Diseases	Metoprolol; Atenolol; Propranolol; Carvedilol; Timolol; Sotalol; Bisoprolol; Adrenergic beta-Antagonists; esmolol; Calcium Channel Blockers; Pindolol	Safi S, Sethi NJ, Korang SK, Nielsen EE, Feinberg J, Gluud C, et al. Beta-blockers in patients without heart failure after myocardial infarction. Cochrane Database Syst Rev. 2021;11(11):CD012565. [doi: 10.1002/14651858.CD012565.pub2] [Medline: 34739733]
Sethi et al	RCT	Coronary Artery Disease; Coronary Disease; ST Elevation Myocardial Infraction; Acute Coronary Syndrome; Acute Chest Syndrome; Coronary Restenosis; Angina, Unstable; Angina, Stable; Coronary Stenosis; Infraction; Myocardial Infraction; Disease; Myocardial Ischemia; Syndrome; Vascular Diseases; Coronary Occlusion; Non-ST Elevation Myocardial Infraction; Single Umbilical Artery; Angina Pectoris; Per…	sirolimus; everolimus; Clarithromycin; Azithromycin; Tacrolimus; Roxithromycin; Doxycycline	Sethi NJ, Safi S, Korang SK, Hróbjartsson A, Skoog M, Gluud C, et al. Antibiotics for secondary prevention of coronary heart disease. Cochrane Database Syst Rev. 2021;2(2):CD003610. [doi: 10.1002/14651858.CD003610.pub4] [Medline: 33704780]
Roaldsen et al	RCT	Stroke; Infraction; Brain Ischemia; ST Elevation Myocardial Infarction; Cerebral Infraction; Myocardial infarction; Subarachnoid Hemorrhage; Disease; Ischemic Stroke; Intracranial Aneurysm; Hemorrhage; Androgen-Insensitivity Syndrome; Ischemic Attack, Transient; Intracranial Arterial Diseases; Aneurysm, Dissecting	Tissue Plasminogen Activator; Thrombectomy; Stents; Tenecteplase; Therapeutics; Streptokinase; Embolectomy; Angioplasty; Angioplasty, Baloon; Angioplasty, Baloon, Coronary; reteplase; Uric Acid; Oxygen Inhalation Therapy	Roaldsen MB, Lindekleiv H, Mathiesen EB. Intravenous thrombolytic treatment and endovascular thrombectomy for ischaemic wake-up stroke. Cochrane Database Syst Rev. 2021;12(12):CD010995. [doi: 10.1002/14651858.CD010995.pub3] [Medline: 34850380]
Martí-Carvajal et al	RCT	Stroke; Cerebral infraction; Alzheimer Disease; Alzheimer disease, familial, type 3; Dementia, Vascular; Hypoxia-Ischemia, Brain; Infarction; Infarction, Middle Cerebral Artery; Cerebrovascular Disorders; Coronary Artery Disease; Myocardial Ischemia; Cerebral Palsy; Acute Coronary Syndrome; Myocardial Infarction; Acute Chest Syndrome; Hypoxia	Cytidine Diphosphate Choline; Choline; Cytidine; Nicotinic Acids; Succinylcholine	Martí-Carvajal AJ, Valli C, Martí-Amarista CE, Solà I, Martí-Fàbregas J, Bonfill Cosp X. Citicoline for treating people with acute ischemic stroke. Cochrane Database Syst Rev. 2020;8(8):CD013066. [doi: 10.1002/14651858.CD013066.pub2] [Medline: 32860632]
Wang et al	RCT	Hypertension; Essential Hypertension; Arterial Pressure; Hypertensive Nephropathy	Enalapril; aliskiren; Losartan; Captopril; Ramipril; Valsartan; Lisinopril; Angiotensin Receptor Antagonists; Angiotensin-Converting Enzyme Inhibitors; Telmisartan; Candesartan; Irbesartan; Perindopril; Benazepril; Quinapril; Calcium Channel Blockers; Candesartan cilexetil; Enalaprilat; Cilazapril; Enzyme Inhibitors	Wang GM, Li LJ, Tang WL, Wright JM. Renin inhibitors versus angiotensin converting enzyme (ACE) inhibitors for primary hypertension. Cochrane Database Syst Rev. 2020;10(10):CD012569. [doi: 10.1002/14651858.CD012569.pub2] [Medline: 33089502]
Musini et al	RCT	Hypertension; Essential Hypertention; Arterial Pressure; Coronary Artery Disease; Hypertensive Nephropathy; Renal Artery Obstruction	aliskiren; Angiotensin Receptor Antagonists; Angiotensin-Converting Enzyme Inhibitors; remikiren; Enzyme Inhibitors	Musini VM, Lawrence KA, Fortin PM, Bassett K, Wright JM. Blood pressure lowering efficacy of renin inhibitors for primary hypertension. Cochrane Database Syst Rev. 2017;4(4):CD007066. [doi: 10.1002/14651858.CD007066.pub3] [Medline: 28379619]
Hemmingsen et al	RCT	Diabetes Mellitus, Type 2; Diabetes Mellitus, Type 1; Diabetes Mellitus; Stevens-Johnson Syndrome; Diabetes, Gestational; Cardiovascular Disease; Non-alcoholic Fatty Liver Disease; Diabetic Ketoacidosis; Insulin Resistance; Macrophage Activation Syndrome; Latent Autoimmune Diabetes in Adults; Disease; Acute Coronary Syndrome	Insulin Glargine; Insulin; Insulin, Regular, Human; Insulin Detemir; insulin degludec; Insulin, Isophane; Insulin Lispro; Insulin Aspart; insulin glulisine; insulin degludec, insulin aspart drug combination; insulin aspart, insulin aspart protamine drug combination 30:70; Biphasic Insulins; Insulin, Long-Acting; basal insulin peglispro	Hemmingsen B, Metzendorf M, Richter B. (Ultra-)long-acting insulin analogues for people with type 1 diabetes mellitus. Cochrane Database Syst Rev. 2021;3(3):CD013498. [doi: 10.1002/14651858.CD013498.pub2] [Medline: 33662147]
Gnesin et al	RCT	Diabetes Mellitus, Type 2; Diabetes Mellitus; Insulin Resistance; Diabetes, Gestational; Diabetes Mellitus, Type 1	Metformin	Gnesin F, Thuesen ACB, Kähler LKA, Madsbad S, Hemmingsen B. Metformin monotherapy for adults with type 2 diabetes mellitus. Cochrane Database Syst Rev. 2020;6(6):CD012906. [doi: 10.1002/14651858.CD012906.pub2] [Medline: 32501595]
Burckhardt et al	RCT	Alzheimer Disease; Alzheimer disease, familial, type 3; Frontotemporal Dementia; Disease; Cognitive disfunction	Foods; Fortasyn Connect	Burckhardt M, Watzke S, Wienke A, Langer G, Fink A. Souvenaid for alzheimer's disease. Cochrane Database Syst Rev. 2020;12(12):CD011679. [doi: 10.1002/14651858.CD011679.pub2] [Medline: 33320335]
Showell et al	RCT	Infertility; Infertility, Female; Infertility, Male; Primary Ovarian Insufficiency	Luteinizing Hormone; Folic Acid; Inositol; Acetylcysteine; Misoprostol; Dinoprostone; Pentoxifylline; Vitamin D; Melatonin; Vitamin E; Ethiodized Oil	Showell MG, Mackenzie-Proctor R, Jordan V, Hart RJ. Antioxidants for female subfertility. Cochrane Database Syst Rev. 2020;8(8):CD007807. [doi: 10.1002/14651858.CD007807.pub4] [Medline: 32851663]

## Sheet: Table S4A
Table S4A. Articles analyzed by RMESa for Zengerling et al
Citation	DOI	PMID	RMES Tags			Filter result
			Study design	Disease	Intervention	RCT	RCT + Disease	RCT + Intervention	RCT + Disease + Intervention
Anderson J, Al-Ali G, Wirth M, Gual JB, Gomez Veiga F,Colli E, et al. Degarelix versus goserelin (+ antiandrogen flareprotection) in the relief of lower urinary tract symptomssecondary to prostate cancer: results from a phase IIIb study(NCT00831233). Urologia Internationalis 2013;90(3):321-8. [DOI:10.1159/000345423]	10.1159/000345423	23258223	RCT	Neoplasms	acetyl-2-naphthylalanyl-3-chlorophenylalanyl-1-oxohexadecyl-seryl-4-aminophenylalanyl(hydroorotyl)-4-aminophenylalanyl(carbamoyl)-leucyl-ilys-prolyl-alaninamide, Goserelin, bicalutamide	1	1	1	1
Axcrona K, Aaltomaa S, da Silva CM, Ozen H, Damber JE,Tankó LB, et al. Androgen deprivation therapy for volumereduction, lower urinary tract symptom relief and qualityof life improvement in patients with prostate cancer:degarelix vs goserelin plus bicalutamide. BJU International2012;110(11):1721-8. [DOI: 10.1111/j.1464-410X.2012.11107.x]	10.1111/j.1464-410x.2012.11107.x	22500884	RCT	Prostatic Neoplasms	Goserelin, biclautamide	1	1	0	0
Crawford ED, Tombal B, Keane TT, Boccardo F, Miller K, Shore N,et al. FSH suppression and tumour control in patients withprostate cancer during androgen deprivation with a GnRHagonist or antagonist. Scandinavian Journal of Urology2018;52(5-6):349-57. [DOI: 10.1080/21681805.2018.1522372]	10.1080/21681805.2018.1522372	30624128	non-RCT	Prostatic Neoplasms	acetyl-2-naphthylalanyl-3-chlorophenylalanyl-1-oxohexadecyl-seryl-4-aminophenylalanyl(hydroorotyl)-4-aminophenylalanyl(carbamoyl)-leucyl-ilys-prolyl-alaninamide, Leuprolide	0	0	0	0
Damber J, Tammela TLJ, Iversen P, Abrahamsson P, Boccon-Gibod L, Olesen TK, et al. The effect of baseline testosterone onthe efficacy of degarelix and leuprolide: further insights froma 12-month, comparative, phase III study in prostate cancerpatients. Urology 2012;80(1):174-80.	10.1016/j.urology.2012.01.092	22748873	RCT	Prostatic Neoplasms	acetyl-2-naphthylalanyl-3-chlorophenylalanyl-1-oxohexadecyl-seryl-4-aminophenylalanyl(hydroorotyl)-4-aminophenylalanyl(carbamoyl)-leucyl-ilys-prolyl-alaninamide, Leuprolide	1	1	1	1
Iversen P, Karup C, van der Meulen E, Tanko LB, Huhtaniemi I.Hot flushes in prostatic cancer patients during androgen-deprivation therapy with monthly dose of degarelixor leuprolide. Prostate Cancer and Prostatic Diseases2011;14(2):184-90.	10.1038/pcan.2011.11	21445092	non-RCT	Prostatic Neoplasms	acetyl-2-naphthylalanyl-3-chlorophenylalanyl-1-oxohexadecyl-seryl-4-aminophenylalanyl(hydroorotyl)-4-aminophenylalanyl(carbamoyl)-leucyl-ilys-prolyl-alaninamide, Leuprolide	0	0	0	0
Klotz L, Boccon-Gibod L, Shore ND, Andreou C, Persson BE,Cantor P, et al. The efficacy and safety of degarelix: a 12-month,comparative, randomized, open-label, parallel-group phaseIII study in patients with prostate cancer. BJU International2008;102(11):1531-8. [DOI: 10.1111/j.1464-410X.2008.08183.x.]	10.1111/j.1464-410x.2008.08183.x	19035858	RCT	Prostatic Neoplasms	acetyl-2-naphthylalanyl-3-chlorophenylalanyl-1-oxohexadecyl-seryl-4-aminophenylalanyl(hydroorotyl)-4-aminophenylalanyl(carbamoyl)-leucyl-ilys-prolyl-alaninamide, Leuprolide	1	1	1	1
Lee D, Nielsen SK, Van Keep M, Andersson F, Greene D. Qualityof life improvement in patients treated with degarelix versusleuprorelin for advanced prostate cancer. Journal of Urology2015;193(3):839-46.	10.1016/j.juro.2014.09.098	25264336	RCT	Prostatic Neoplasms	acetyl-2-naphthylalanyl-3-chlorophenylalanyl-1-oxohexadecyl-seryl-4-aminophenylalanyl(hydroorotyl)-4-aminophenylalanyl(carbamoyl)-leucyl-ilys-prolyl-alaninamide, Leuprolide	1	1	1	1
Schröder FH, Tombal B, Miller K, Boccon-Gibod L, Shore ND,Crawford ED, et al. Changes in alkaline phosphatase levels inpatients with prostate cancer receiving degarelix or leuprolide:results from a 12-month, comparative, phase III study. BJUInternational 2010;106(2):182-7.	10.1111/j.1464-410x.2009.08981.x	19912212	non-RCT	Prostatic Neoplasms	acetyl-2-naphthylalanyl-3-chlorophenylalanyl-1-oxohexadecyl-seryl-4-aminophenylalanyl(hydroorotyl)-4-aminophenylalanyl(carbamoyl)-leucyl-ilys-prolyl-alaninamide, Leuprolide	0	0	0	0
Smith MR, Klotz L, Persson BE, Olesen TK, Wilde AA.Cardiovascular safety of degarelix: results from a 12-month,comparative, randomized, open label, parallel group phaseIII trial in patients with prostate cancer. Journal of Urology2010;184(6):2313-9.	10.1016/j.juro.2010.08.012	20952020	RCT	Prostatic Neoplasms	acetyl-2-naphthylalanyl-3-chlorophenylalanyl-1-oxohexadecyl-seryl-4-aminophenylalanyl(hydroorotyl)-4-aminophenylalanyl(carbamoyl)-leucyl-ilys-prolyl-alaninamide, Leuprolide	1	1	1	1
Tombal B, Miller K, Boccon-Gibod L, Schröder F, Shore N,Crawford ED, et al. Additional analysis of the secondary endpoint of biochemical recurrence rate in a phase 3 trial (CS21)comparing degarelix 80 mg versus leuprolide in prostate cancerpatients segmented by baseline characteristics. EuropeanUrology 2010;57(5):836-42.	10.1016/j.eururo.2009.11.029	19962227	RCT	Prostatic Neoplasms	acetyl-2-naphthylalanyl-3-chlorophenylalanyl-1-oxohexadecyl-seryl-4-aminophenylalanyl(hydroorotyl)-4-aminophenylalanyl(carbamoyl)-leucyl-ilys-prolyl-alaninamide, Leuprolide	1	1	1	1
Margel D, Peer A, Ber Y, Shavit-Grievink L, Tabachnik T, Sela S,et al. Cardiovascular morbidity in a randomized trial comparingGnRH agonist and GnRH antagonist among patients withadvanced prostate cancer and preexisting cardiovasculardisease. Journal of Urology 2019;202(6):1199-208.	10.1097/JU.0000000000000384	31188734	RCT	Prostatic Neoplasms, Cardiovascular Disease	NA	1	1	0	0
Mason M, Maldonado Pijoan X, Steidle C, Guerif S, Wiegel T,van der Meulen E, et al. Neoadjuvant androgen deprivationtherapy for prostate volume reduction, lower urinary tractsymptom relief and quality of life improvement in men withintermediate- to high-risk prostate cancer: a randomisednon-inferiority trial of degarelix versus goserelin plusbicalutamide. Clinical Oncology (Royal College of Radio…	10.1016/j.clon.2012.09.010	23257248	RCT	Prostatic Neoplasms	acetyl-2-naphthylalanyl-3-chlorophenylalanyl-1-oxohexadecyl-seryl-4-aminophenylalanyl(hydroorotyl)-4-aminophenylalanyl(carbamoyl)-leucyl-ilys-prolyl-alaninamide, Goserelin, bicalutamide, Therapeutics, Radiotherapy	1	1	1	1
Ozono S, Tsukamoto T, Naito S, Horie S, Ohashi Y, Uemura H,et al. Efficacy and safety of 3-month dosing regimen of degarelixin Japanese subjects with prostate cancer: a phase III study.Cancer Science 2018;109(6):1920-9. [DOI: 10.1111/cas.13600]	10.1111/cas.13600	29624800	non-RCT	Prostatic Neoplasms	acetyl-2-naphthylalanyl-3-chlorophenylalanyl-1-oxohexadecyl-seryl-4-aminophenylalanyl(hydroorotyl)-4-aminophenylalanyl(carbamoyl)-leucyl-ilys-prolyl-alaninamide, Goserelin	0	0	0	0
Sawazaki H, Araki D, Kitamura Y, Yagi K. Metabolic changeswith degarelix vs leuprolide plus bicalutamide in patients withprostate cancer: a randomized clinical study. World Journal ofUrology 2020;38(6):1465-71.	10.1007/s00345-019-02937-x	31482294	RCT	Prostatic Neoplasms	Leuprolide; bicalutamide	1	1	0	0
Sayyid R, Evans A, Hersey K, Maloni R, Hurtado-Coll A,Kulkarni G, et al. A phase II, randomized, open-label study ofneoadjuvant degarelix versus LHRH agonist in prostate cancerpatients prior to radical prostatectomy. Clinical Cancer Research2017;23(8):1974-80. [DOI: 10.1158/1078-0432.CCR-16-1790]	10.1158/1078-0432.ccr-16-1790	27756786	RCT	Prostatic Neoplasms	acetyl-2-naphthylalanyl-3-chlorophenylalanyl-1-oxohexadecyl-seryl-4-aminophenylalanyl(hydroorotyl)-4-aminophenylalanyl(carbamoyl)-leucyl-ilys-prolyl-alaninamide, bicalutamide	1	1	1	1
Sun Y, Xie L, Xu T, Jakobsen JS, Han W, Sorensen PS, et al.Efficacy and safety of degarelix in patients with prostate cancer:results from a phase III study in China. Asian Journal of Urology2020;7:301-8.	10.1016/j.ajur.2019.09.003	32742930	RCT	Prostatic Neoplasms	acetyl-2-naphthylalanyl-3-chlorophenylalanyl-1-oxohexadecyl-seryl-4-aminophenylalanyl(hydroorotyl)-4-aminophenylalanyl(carbamoyl)-leucyl-ilys-prolyl-alaninamide, Goserelin, Gonadotropin-Releasing Hormone	1	1	1	1
a RMES: Rapid Medical Evidence Synthesis

## Sheet: Table S4B
Table S4B. Articles analyzed by RMESa for Ferrara et al
Citation	DOI	PMID	RMES Tags			Filter result
			Study design	Disease	Intervention	RCT	RCT + Disease	RCT + Intervention	RCT + Disease + Intervention
Carbone DP, Reck M, Paz-Ares L, Creelan B, Horn L, Steins M. First-line nivolumab in stage IV or recurrent non-small-cell lung cancer. New England Journal of Medicine 2017;376:2415-26.	10.1056/NEJMoa1613493	28636851	RCT	NA	antineoplastic agent	1	0	0	0
Hellmann MD, Ciuleanu TE, Pluzanski A, Lee JS, Otterson GA, Audigier-Valette C, et al. Nivolumab plus ipilimumab in lung cancer with a high tumor mutational burden. New England Journal of Medicine 2018 May 31;378(22):2093-104. [DOI:10.1056/NEJMoa1801946]	10.1056/NEJMoa1801946	29658845	RCT	NA	Ipilimumab, Drug therapy	1	0	1	0
Hellmann MD, Paz‑Ares L, Bernabe Caro R, Zurawski B, Kim SW, Carcereny Costa E. Nivolumab plus ipilimumab in advanced non–small-cell lung cancer. New England Journal of Medicine 2019;381:2020-31. [DOI: 10.1056/NEJMoa1910231]	10.1056/NEJMoa1910231	31562796	RCT	Carcinoma, Non-Small-Cell Lung	Ipilimumab, Drug therapy	1	1	1	1
Herbst RS, Giaccone G, de_x0013_Marinis F, Reinmuth N, Vergnenegre A, Barrios CH, et al. Atezolizumab for first-line treatment of PD-L1-selected patients with NSCLC. New England Journal of Medicine Oct 2020;383(14):1328-39.	10.1056/NEJMoa1917346	32997907	RCT	Carcinoma, Non-Small-Cell Lung; Neoplasms	atezolizumab; Drug therapy	1	1	1	1
Mok TS, Wu YL, Kudaba I, Kowalski DM, Cho BC, Turna HZ, et al. Pembrolizumab versus chemotherapy for previously untreated, PD-L1-expressing, locally advanced or metastatic non-small-cell lung cancer (KEYNOTE-042): a randomised, openlabel, controlled, phase 3 trial. Lancet 2019;393(10183):1819-30.	10.1016/S0140-6736(18)32409-7	30955977	RCT	NA	pembrolizumab, Platinum, Drug therapy	1	0	1	0
Brahmer JR, Rodriguez-Abreu D, Robinson AG, Hui R, Csoszi T, Fulop A, et al. Health-related quality-of-life results for pembrolizumab versus chemotherapy in advanced, PD-L1- positive NSCLC (KEYNOTE-024): a multicentre, international, randomised, open-label phase 3 trial. The Lancet Oncology 2017;18(12):1600-9.	10.1016/s1470-2045(17)30690-3	29129441	RCT	NA	pembrolizumab, Drug therapy	1	0	1	0
Reck M, Rodríguez-Abreu D, Robinson AG, Hui R, Csoszi T, Fülöp A, et al. Updated analysis of KEYNOTE-024: pembrolizumab versus platinum-based chemotherapy for advanced non-small-cell lung cancer with PD-L1 tumor proportion score of 50% or greater. Journal of Clinical Oncology 2019 March;37(7):537-46.	10.1200/jco.18.00149	30620668	RCT	Carcinoma, Non-Small-Cell Lung; Neoplasms	pembrolizumab, Platinum, Drug therapy	1	1	1	1
Rizvi NA, Cho BC, Reinmuth N, Lee KH, LuZ A, Ahn MJ, et al. Durvalumab with or without tremelimumab vs standard chemotherapy in first-line treatment of metastatic nonsmall cell lung cancer: the MYSTIC Phase 3 randomized clinical trial. JAMA Oncology 2020;Apr 9:E1-14. [DOI: 10.1001/jamaoncol.2020.0237]	10.1001/jamaoncol.2020.0237	32271377	RCT	NA	durvalumab, tremelimumab, Platinum, Drug therapy	1	0	1	0
a RMES: Rapid Medical Evidence Synthesis

## Sheet: Table S4C
Table S4C. Articles analyzed by RMESa for Safi et al
Citation	DOI	PMID	RMES Tags			Filter result
			Study design	Disease	Intervention	RCT	RCT + Disease	RCT + Intervention	RCT + Disease + Intervention
Ades PA, Thomas JD, Hanson JS, Shapiro SM, LaMountain J.EDect of metoprolol on the submaximal stress test performedearly a'er acute myocardial infarction. American Journal ofCardiology 1987;60(13):963-6.	10.1016/0002-9149(87)90333-X	3314464	RCT	Myocardial Infarction	Metoprolol	1	1	1	1
Ahlmark G, Saetre H. Long-term treatment with beta-blockersa'er myocardial infarction. European Journal of ClinicalPharmacology 1976;10(2):77-83.	10.1007/bf00609463	134897	RCT	Infarction	Alprenolol	1	1	0	0
Ahnve S, Erhardt L, Lundman T, Rehnqvist N, Sjögren A. EDect ofmetoprolol on QTc intervals a'er acute myocardial infarction.Acta Medica Scandinavica 1980;208(3):223-8.	10.1111/j.0954-6820.1980.tb01182.x	7435264	RCT	NA	Metoprolol, Placebos	1	0	1	0
Yusuf S, Peto R, Lewis J, Collins R, Sleight P. Beta blockadeduring and a'er myocardial infarction: an overview of therandomized trials. Progress in Cardiovascular Diseases1985;27(5):335-71.	10.1016/s0033-0620(85)80003-7	2858114	RCT	NA	NA	1	0	0	0
Boissel JP, Leizorovicz A, Picolet H, Ducruet T. EDicacy ofacebutolol a'er acute myocardial infarction (the APSI trial).American Journal of Cardiology 1990;66(9):24C-31C.	10.1016/0002-9149(90)90759-t	2220646	RCT	NA	Acebutolol	1	0	0	0
Boissel JP, Leizorovicz A, Picolet H, Peyrieux JC. Secondaryprevention a'er high-risk acute myocardial infarctionwith low-dose acebutolol. American Journal of Cardiology1990;66(3):251-60.	10.1016/0002-9149(90)90831-k	2195860	non-RCT	NA	Acebutolol	0	0	0	0
Cucherat M, Boissel JP, Leizorovicz A. Persistent reduction ofmortality for five years a'er one year of acebutolol treatmentinitiated during acute myocardial infarction. American Journalof Cardiology 1997;79(5):587-9.	10.1016/s0002-9149(96)00820-x	9068513	RCT	NA	Acebutolol	1	0	0	0
Australian and Swedish Pindolol Study Group. The eDectof pindolol on the two years mortality a'er complicatedmyocardial infarction. European Heart Journal 1983;4(6):367-75.	NA	6617682	RCT	NA	Pindolol, Placebos	1	0	1	0
Baber NS, Evans DW, Howitt G, Thomas M, Wilson C, Lewis JA,et al. Multicentre post-infarction trial of propranolol in 49hospitals in the United Kingdom, Italy, and Yugoslavia. BritishHeart Journal 1980;44(1):96-100.	10.1136/hrt.44.1.96	7000100	RCT	Anterior Wall Myocardial Infraction	Propranolol	1	1	1	1
Barvik S, Dickstein K, Aarsland T, Vik-Mo H. EDect of timolol oncardiopulmonary exercise performance in men a'er myocardialinfarction. American Journal of Cardiology 1982;69(3):163-8.	10.1016/0002-9149(92)91297-h	1731452	RCT	Myocardial Infarction	Timolol, Placebos	1	1	1	1
Wu N, Fan Z. Secondary prevention of cardiac events followingmyocardial infarction: eDects of atenolol and enalapril.American Journal of Cardiology 1997;110(8):602-6.	NA	9594263	RCT	NA	Enalapril, Atenolol	1	0	1	0
Beta-blocker Heart Attack Trial Research Group. A randomizedtrial of propranolol in patients with acute myocardial infarction.II. Morbidity results. JAMA 1983;250(20):2814-9.	10.1001/jama.1983.03340200048027	6358542	RCT	Myocardial Infarction	Propranolol	1	1	1	1
Byington RP, Beta-Blocker Heart Attack Trial Research Group.Beta-blocker heart attack trial: design, methods, and baselineresults. Control Clinical Trials 1984;5(4):382-437.	10.1016/s0197-2456(84)80017-3	6151483	design	NA	Propranolol, Placebos	0	0	0	0
Gheorghiade M, Schultz L, Tilley B, Kao W, Goldstein S. EDectsof propranolol in non-Q-wave acute myocardial infarction in thebeta blocker heart attack trial. American Journal of Cardiology1990;66(2):129-33.	10.1016/0002-9149(90)90575-L	2196771	RCT	NA	Propranolol	1	0	1	0
Gheorghiade M, Schultz L, Tilley B, Kao W, Goldstein S. Naturalhistory of the first non-Q wave myocardial infarction in theplacebo arm of the Beta-Blocker Heart Attack Trial. AmericanHeart Journal 1991;122(6):1548-53.	10.1016/0002-8703(91)90270-r	1957749	RCT	NA	Placebos	1	0	0	0
Gheorghiade M, Shivkumar K, Schultz L, Jafri S, Tilley B,Goldstein S. Prognostic significance of electrocardiographicpersistent ST depression in patients with their first myocardialinfarction in the placebo arm of the Beta-Blocker Heart AttackTrial. American Heart Journal 1993;126(2):271-8.	10.1016/0002-8703(93)91039-h	8337995	RCT	Myocardial Infarction	Placebos	1	1	0	0
Goldstein S, Byington R. The Beta Blocker Heart Attack Trial:recruitment experience. Controlled Clinical Trials 1987;8(4Suppl):79S-85S.	10.1016/0197-2456(87)90010-9	2894282	RCT	Myocardial Infarction	NA	1	1	0	0
Kostis JB, Byington R, Friedman LM, Goldstein S, Furberg C.Prognostic significance of ventricular ectopic activity insurvivors of acute myocardial infarction. Journal of theAmerican College of Cardiology 1987;10(2):231-42.	10.1016/s0735-1097(87)80001-3	2439559	non-RCT	Myocardial Infarction	NA	0	0	0	0
Peters RW, Byington R, Arensberg D, Friedman LM, Romhilt DW,Barker A, et al. Mortality in the beta blocker heart attack trial:circumstances surrounding death. Journal of Chronic Diseases1987;40(1):75-82.	10.1016/0021-9681(87)90098-1	3543049	RCT	NA	Propranolol	1	0	1	0
Shivkumar K, Schultz L, Goldstein S, Gheorghiade M. EDectsof propanolol in patients entered in the Beta-Blocker HeartAttack Trial with their first myocardial infarction and persistentelectrocardiographic ST-segment depression. American HeartJournal 1998;135(2 Pt 1):261-7.	10.1016/s0002-8703(98)70091-2	9489974	RCT	Myocardial Infarction	Propranolol	1	1	1	1
The Beta-blocker Heart Attack Trial (BHAT). A randomizedtrial of propranolol in patients with acute myocardial infarction.JAMA 1982;247(12):1707-14.	10.1001/jama.1982.03320370021023	7038157	RCT	NA	Propranolol, Placebos	1	0	1	0
The Beta Blocker Heart Attack Trial Research Group. Betablocker heart attack trial: design features. Controlled ClinicalTrials 1981;2(4):275-85.	10.1016/0197-2456(81)90018-0	6120793	design	NA	Propranolol	0	0	0	0
Watanabe H, Ozasa N, Morimoto T, Shiomi H, Bingyuan B,Suwa S, et al. Long-term use of carvedilol in patients withST-segment elevation myocardial infarction treated withprimary percutaneous coronary intervention. PloS One2018;13(8):e0199347. [PMID: 30153268]	10.1371/journal.pone.0199347	30153268	RCT	ST Elevation Myocardial Infarction	Adrenergic beta-Antagonists	1	1	1	1
Curtis JL, Houghton JL, Patterson JH, Koch G, Bradley DA,Adams KF Jr. Propranolol therapy alters estimation of potentialcardiovascular risk derived from submaximal postinfarctionexercise testing. American Heart Journal 1991;121(6 Pt1):1655-64.	10.1016/0002-8703(91)90009-7	2035380	RCT	Infraction, Congenital Abnormalities, Depressive Disorder, Depression, Chest Pain	Propranolol, Placebos	1	1	1	1
Bethge KP, Andresen D, Boissel JP, Leitner ER, Peyrieux JC,Schröder R, et al. EDect of oxprenolol on ventriculararrhythmias: the European Infarction Study experience. Journalof the American College of Cardiology 1985;6(5):963-72.	10.1016/s0735-1097(85)80295-3	2413097	RCT	NA	Oxprenolol, Placebos	1	0	0	0
The European Infarction Study Group. A secondaryprevention study with slow release oxprenolol a'er myocardialinfarction: morbidity and mortality. European Heart Journal 1984;5:189-202.	NA	6373264	RCT	NA	Oxprenolol, Placebos	1	0	0	0
Julian DG, Prescott RJ, Jackson FS, Szekely P. Controlledtrial of sotalol for one year a'er myocardial infarction. Lancet1982;1(8282):1142-7.	10.1016/s0140-6736(82)92225-5	6122937	RCT	NA	Sotalol, Placebos	1	0	1	0
Lopressor Intervention Trial Research Group. The LopressorIntervention Trial: multicentre study of metoprolol in survivorsof acute myocardial infarction. European Heart Journal1987;8:1056-64.	10.1093/oxfordjournals.eurheartj.a062170	2890522	RCT	Infraction	Metoprolol, Placebos	1	1	1	1
Mazur NA, Kulginskaya IV, Ivanova LA, Ostrov Skaya TP,Smirnova TM, Svet EA, et al. Results of long-term propranololtreatment in myocardial infarction survivors with advancedgrades of ventricular extrasystoles. Cor et Vasa 1984;26(4):241-7.	NA	6207983	RCT	Infraction; Cardiac Complexes, Premature; Coronary Artery Disease; Myocardial Ischemia	Propranolol	1	1	1	1
Mazzuero G, Galdangelo F, Zotti AM, Bertolotti G, Tavazzi L.EDects of propranolol, atenolol, and chlordesmethyldiazepamon response to mental stress in patients with recent myocardialinfarction. Clinical Cardiology 1987;10(6):293-302.	10.1002/clc.4960100601	2885116	RCT	NA	Benzodiazepines, Propranolol, Atenolol, chlordesmethyldiazepam, Placebos	1	0	1	0
A Multicentre International Study Group. Improvementin prognosis of myocardial infarction by long-term betaadrenoreceptorblockade using practolol. BMJ 1975;3:735-40.	10.1136/bmj.3.5986.735	240481	non-RCT	NA	Practolol	0	0	0	0
The Multicentre International Study Group. Reduction inmortality a'er myocardial infarction with long-term betaadrenoceptorblockade. BMJ 1977;2:419-21.	10.1136/bmj.2.6084.419	329943	RCT	NA	Practolol	1	0	0	0
Pedersen TR, The Norwegian Multicenter Study Group. Six-yearfollow-up of the Norwegian Multicenter Study on Timolol a'erAcute Myocardial Infarction. New England Journal of Medicine1985;313(17):1055-8.	10.1056/nejm198510243131705	2864634	non-RCT	NA	Timolol, Placebos	0	0	0	0
The Norwegian Multicenter Study Group. Timolol-inducedreduction in mortality and reinfarction in patients survivingacute myocardial infarction. New England Journal of Medicine1981;304(14):801-7.	10.1056/nejm198104023041401	7010157	RCT	NA	Timolol, Placebos	1	0	1	0
Hansteen V, Møinichen E, Lorentsen E, Andersen A, Strøm O,Søiland K, et al. One year's treatment with propranolol a'ermyocardial infarction: preliminary report of Norwegianmulticentre trial. BMJ 1982;284:155-60.	10.1136/bmj.284.6310.155	6799077	RCT	NA	Propranolol, Placebos	1	0	1	0
Hansteen V. Beta blockade a'er myocardial infarction: theNorwegian propranolol study in high-risk patients. Circulation1983;67(Suppl 1):I57-60.	NA	6342841	RCT	Myocardial Infarction	Propranolol	1	1	1	1
Olsson G, Levin LA, Rehnqvist N. Economic consequences ofpostinfarction prophylaxis with beta blockers: cost eDectivenessof metoprolol. British Medical Journal (Clinical Research Edition)1987;294(6568):339-42.	10.1136/bmj.294.6568.339	3101865	cost-effectiveness	NA	Metoprolol, Placebos	0	0	0	0
Olsson G, Lubsen J, van Es GA, Rehnqvist N. Quality of lifea'er myocardial infarction: eDect of long term metoprololon mortality and morbidity. British Medical Journal (ClinicalResearch Edition) 1986;292(6534):1491-3.	10.1136/bmj.292.6534.1491	3087488	RCT	Myocardial Infarction	Metoprolol, Placebos	1	1	1	1
Olsson G, Odén A, Johansson L, Sjögren A, Rehnqvist N.Prognosis a'er withdrawal of chronic postinfarction metoprololtreatment: a 2-7 year follow-up. European Heart Journal1988;9(4):365-72.	10.1093/oxfordjournals.eurheartj.a062512	3383875	RCT	NA	Metoprolol, Placebos	1	0	1	0
Olsson G, Rehnqvist N, Lundmand T, Melcher A. Metoprololtreatment a'er acute myocardial infarction - EDects onventricular arrhythmias and exercise tests during 6 months.Acta Medica Scandinavica 1981;210(1-2):59-65.	10.1111/j.0954-6820.1981.tb09776.x	7027746	RCT	NA	Metoprolol, Placebos	1	0	1	0
Olsson G, Rehnqvist N, Sjögren A, Erhardt L, Lundman T. Longtermtreatment with metoprolol a'er myocardial infarction:eDect on 3 year mortality and morbidity. Journal of the AmericanCollege of Cardiology 1985;5(6):1428-37.	10.1016/s0735-1097(85)80360-0	3889100	RCT	NA	Metoprolol, Placebos	1	0	1	0
Poulsen SH, Jensen SE, Egstrup K. EDects of long-termadrenergic beta-blockade on le' ventricular diastolic fillingin patients with acute myocardial infarction. American HeartJournal 1999;138(4 Pt 1):710-20.	10.1016/s0002-8703(99)70187-0	10502218	RCT	NA	Metoprolol, Placebos	1	0	1	0
Poulsen SH, Jensen SE, Egstrup K. Improvement of exercisecapacity and le' ventricular diastolic function with metoprololXL a'er acute myocardial infarction. American Heart Journal2000;140(1):E6-11.	10.1067/mhj.2000.106914	10874255	non-RCT	NA	Metoprolol	0	0	0	0
Taylor SH, Silke B, Ebbutt A, Sutton GC, Prout BJ,Burley DM. A long-term prevention study with oxprenololin coronary heart disease. New England Journal of Medicine1982;307(21):1293-301.	10.1056/nejm198211183072101	6752712	RCT	Coronary Artery Disease, Coronary Disease	Oxprenolol, Placebos	1	1	0	0
a RMES: Rapid Medical Evidence Synthesis

## Sheet: Table S4D
Table S4D. Articles analyzed by RMESa for Sethi et al
Citation	DOI	PMID	RMES Tags			Filter result
			Study design	Disease	Intervention	RCT	RCT + Disease	RCT + Intervention	RCT + Disease + Intervention
Anderson JL, Muhlestein JB, Carlquist J, Allen A, Trehan S,Nielson C, et al. Randomized secondary prevention trial ofazithromycin in patients with coronary artery disease andserological evidence for Chlamydia pneumoniae infection.The Azithromycin in Coronary Artery Disease: Eliminationof Myocardial Infection with Chlamydia (ACADEMIC) Study.Circulation 1999;99:1540-7.	10.1161/01.cir.99.12.1540	10096928	RCT	Coronary Artery Disease; Coronary Disease; Chlamydophila Infections; Pneumonia	Azithromycin; Placebos	1	1	1	1
Muhlestein JB, Anderson JL, Carlquist JF, Salunkhe K, Horne BD,Pearson RP, et al. Randomized secondary prevention trialof azithromycin in patients with coronary artery disease.Primary clinical results of the ACADEMIC study. Circulation2000;102:1755-60.	10.1161/01.cir.102.15.1755	11023928	RCT	Coronary Artery Disease; Coronary Disease; Pneumonia	Azithromycin; Placebos	1	1	1	1
Grayston JT, Kronmal RA, Jackson LA, Parisi AF, Muhlestein JB,Cohen JD, et al. Azithromycin for the secondary preventionof coronary events. New England Journal of Medicine2005;352:1637-45.	10.1056/NEJMoa043526	15843666	RCT	Coronary Artery Disease; Coronary Disease	Azithromycin; Placebos	1	1	1	1
Jackson LA. Description and status of the azithromycin andcoronary events study (ACES). Journal of Infectious Diseases2000;181(Suppl 3):S579-81.	10.1086/315628	10839763	RCT	Coronary Artery Disease; Coronary Disease	Azithromycin	1	1	1	1
Aleksiadi E, Shaburishvili T. Oral spiramycin for preventionof restenosis in coronary arteries. Georgian Medical News2007;9(150):11-3.	NA	17984555	RCT	Constriction, Pathologic	Clopidogrel; Spiramycin; Aspirin	1	0	0	0
Zahn R, Schneider S, Frilling B, Seidl K, Tebbe U, Weber M, et al.Antibiotic therapy aVer acute myocardial infarction. Circulation2003;107:1253-9.	10.1161/01.cir.0000054613.57105.06	12628944	RCT	NA	Roxithromycin; Placebos	1	0	1	0
Cercek B, Shah PK, Noc M, Zahger D, Zeymer U, Matetzky S, et al.ELect of short-term treatment with azithromycin on recurrentischaemic events in patients with acute coronary syndrome inthe Azithromycin in Acute Coronary Syndrome (AZACS) trial: arandomised controlled trial. Lancet 2003;361:809-13.	10.1016/s0140-6736(03)12706-7	12642046	RCT	Acute Coronary Syndrome; Angina, Unstable	Azithromycin; Placebos	1	1	1	1
Berg HF, Maraha B, ScheLer GJ, Peeters MF, Kluytmans JA. ELectof clarithromycin on inflammatory markers in patients withatherosclerosis. Clinical and Diagnostic Laboratory Immunology2003;10(4):525-8.	10.1128/cdli.10.4.525-528.2003	12853380	RCT	Arteriosclerosis; Atherosclerosis	Clarithromycin; Placebos	1	1	1	1
Berg HF, Maraha B, ScheLer GJ, ULord MQ, Vandenbroucke-Grauls CME, Peeters MF, et al. Treatment with clarithromycinprior to coronary artery bypass graV surgery does not preventsubsequent cardiac events. Clinical Infectious Diseases2005;40:358-65.	10.1086/427111	15668857	RCT	NA	Clarithromycin; Placebos	1	0	1	0
Berg HF, Maraha B, van der Zee A, Gielis SK, Roholl PJ,ScheLer GJ, et al. ELect of clarithromycin treatment onChlamydia pneumoniae in vascular tissue of patients withcoronary artery disease: a randomized, double-blind,placebo-controlled trial. Journal of Clinical Microbiology2005;43(3):1325-9.	10.1128/jcm.43.3.1325-1329.2005	15750103	RCT	Coronary Artery Disease; Coronary Disease	Clarithromycin; Placebos	1	1	1	1
Berg HF, Tjhie JH, ScheLer GJ, Peeters MF, van Keulen PH,Kluytmans JA, et al. Emergence and persistence of macrolideresistance in oropharyngeal flora and elimination of nasalcarriage of Staphylococcus aureus aVer therapy with slowreleaseclarithromycin: a randomized, double-blind, placebocontrolledstudy. Antimicrobial Agents and Chemotherapy2004;48(11):4183-8.	10.1128/aac.48.11.4183-4188.2004	15504839	RCT	NA	Clarithromycin; gamma-Synuclein; Placebos	1	0	1	0
Gluud C, Als-Nielsen B, Damgaard B, Hansen JF, Hansen S,Helø OH, et al. Clarithromycin for 2 weeks for stable coronaryheart disease: 6-year follow-up of the CLARICOR randomizedtrial and updated meta-analysis of antibiotics for coronaryheart disease. Cardiology 2008;111:280-7.	10.1159/000128994	18451646	review	Coronary Artery Disease; Coronary Disease	Clarithromycin; Placebos	0	0	0	0
Hilden J, Lind I, Kolmos HJ, Als-Nielsen B, Damgaard N,Hansen JF, et al. Chlamydia pneumoniae IgG and IgA antibodytiters and prognosis in patients with coronary heart disease:results from the CLARICOR trial. Diagnostic Microbiology andInfectious diseases 2010;66(4):385-92.	10.1016/j.diagmicrobio.2009.11.011	20226329	RCT	Coronary Artery Disease; Coronary Disease	Clarithromycin	1	1	1	1
Jensen GB, Hilden J, Als-Nielsen B, Damgaard N, Hansen JF,Hansen S, et al. Statin treatment prevents increasedcardiovascular and all-cause mortality associated withclarithromycin in patients with stable coronary heart disease.Journal of Cardiovascular Pharmacology 2010;55(2):123-8.	10.1097/fjc.0b013e3181c87e37	19920766	RCT	Coronary Artery Disease; Coronary Disease	Clarithromycin; Hydroxymethylglutaryl-CoA Reductase Inhibitors; Placebos	1	1	1	1
Jespersen CM, Als-Nielsen B, Damgaard M, Hansen JF,Hansen S, Helø OH, et al. Randomised placebo controlledmulticentre trial to assess short term clarithromycin forpatients with coronary heart disease: CLARICOR trial. BMJ2006;332(7532):22-7.	10.1136/bmj.38666.653600.55	16339220	RCT	Coronary Artery Disease; Coronary Disease; Angina Pectoris; Myocardial Infraction	Clarithromycin; Placebos	1	1	1	1
Jespersen CM, Kolmos HJ, Frydendall N, Hilden J, Gluud C,Hansen JF. Compliance with and short-term adverse eventsfrom clarithromycin versus placebo in patients with stablecoronary heart disease: the CLARICOR trial. Journal ofAntimicrobial Chemotherapy 2009;64(2):411-5.	10.1093/jac/dkp190	19477891	RCT	Coronary Artery Disease; Coronary Disease	Clarithromycin; Placebos	1	1	1	1
Winkel P, Hilden J, Fischer Hansen J, Hildebrandt P, Kastrup J,Kolmos HJ, et al. Excess sudden cardiac deaths aVer shorttermclarithromycin administration in the CLARICOR trial:why is this so, and why are statins protective? Cardiology2011;118(1):63-67.	10.1159/000324533	21447948	non-clinical study	NA	NA	0	0	0	0
Winkel P, Hilden J, Hansen JF, Kastrup J, Kolmos HJ, Kjøller E,et al. Clarithromycin for stable coronary heart disease increasesall-cause and cardiovascular mortality and cerebrovascularmortality over 10 years in the CLARICOR randomised,blinded clinical trial. International Journal of Cardiology2015;182:459-65.	10.1016/j.ijcard.2015.01.020	25602299	RCT	Coronary Artery Disease; Coronary Disease; Heart Disease	Clarithromycin; Placebos	1	1	1	1
Paakkanen R, Palikhe A, Seppänen M, Nieminen MS,Vauhkonen H, Saikku P, et al. Beneficial eLect of clarithromycinin patients with acute coronary syndrome and complementC4 deficiencies. Scandinavian Cardiovascular Journal2009;43(6):395-401.	10.1080/14017430902874305	19365786	RCT	Acute Coronary Syndrome; Acute Chest Syndrome	Clarithromycin; Placebos	1	1	1	1
Sinisalo J, Mattila K, Valtonen V, Anttonen O, Juvonen J,Melin J, et al. ELect of 3 months of antimicrobial treatmentwith clarithromycin in acute non-q-wave coronary syndrome.Circulation 2002;105:1555-60.	10.1161/01.cir.0000012544.07696.1f	11927522	RCT	Acute Coronary Syndrome; Angina, Unstable	Clarithromycin; Placebos	1	1	1	1
Gupta S, Leatham EW, Carrington D, Mendall MA, Kaski JC,Camm AJ. Elevated Chlamydia pneumoniae antibodies,cardiovascular events, and azithromycin in male survivors ofmyocardial infarction. Circulation 1997;96(2):404-7.	10.1161/01.cir.96.2.404	9244203	RCT	Myocardial Infraction	Azithromycin; Placebos	1	1	1	1
Hillis GS, Pearson CV, Harding SA, Sutherland S, Ludlam CA,Marioni JC, et al. ELecs of a brief course of azithromycin onsoluble cell adhesion molecules and markers of inflammationin survivors of an acute coronary syndrome: a double-blind,randomized, placebo-controlled study. American Heart Journal2004;148(1):72-9.	10.1016/j.ahj.2004.01.016	15215794	RCT	Acute Coronary Syndrome	Azithromycin; Placebos	1	1	1	1
Hyodo E, Hozumi T, Takemoto Y, Fujimoto K, Watanabe H,Muro T, et al. ELect of Azithromycin therapy on coronarycirculation in patients with coronary artery disease. AmericanJournal of Cardiology 2004;94:1426-9.	10.1016/j.amjcard.2004.08.018	15566918	non-RCT	Coronary Artery Disease; Coronary Disease	Azithromycin; Therapeutics	0	0	0	0
Ikeoka DT, Vieira CZ, Lemos PA, Strabelli TV, Ribeiro da Silva EE,Perin MA, et al. Azithromycin does not prevent six-monthmyointimal proliferation but attenuates the transient systemicinflammation occurring aVer coronary stenting. ClinicalResearch in Cardiology 2009;98:44-51.	10.1007/s00392-008-0722-1	18853090	RCT	NA	Azithromycin; Placebos	1	0	1	0
Neumann FJ, Kastrati A, Miethke T, Pogatsa-Murray G, Mehilli J,Valina C, et al. Treatment of Chlamydia pneumoniae infectionwith roxithromycin and eLect on neointima proliferation aVercoronary stent placement (ISAR-3): a randomised, double-blind,placebo-controlled trial. Lancet 2001;357:2085-9.	10.1016/s0140-6736(00)05181-3	11445102	RCT	NA	Roxithromycin; Placebos	1	0	1	0
Jackson LA, Stewart DK, Wang SP, Cooke DB, Cantrell T,Grayston JT. Safety and eLect on anti-Chlamycia pneumoniaeantibody titres of a 1 month course of daily azithromycin inadults with coronary artery disease. Journal of AntimicrobialChemotherapy 1999;44:411-4.	10.1093/jac/44.3.411	10511413	RCT	Coronary Artery Disease; Coronary Disease	Azithromycin; Placebos	1	1	1	1
Kaehler J, Haar A, Schaps KP, Gaede A, Carstensen M,Schalwat I, et al. A randomized trial in patients undergoingpercutaneous coronary angioplasty: roxithromycin does notreduce clinical restenosis but angioplasty increases antibodyconcentrations against Chlamydia pneumoniae. American HeartJournal 2005;150:987-93.	10.1016/j.ahj.2005.01.024	16290983	RCT	NA	Roxithromycin; Placebos	1	0	1	0
Kim WH, Ko YG, Kang KW, Kim JS, Kim BK, Choi D, et al. ELectsof combination therapy with celecoxib and doxycycline onneointimal hyperplasia and inflammatory biomarkers incoronary artery disease patients treated with bare metal stents.Yonsei Medical Journal 2012;53(1):68-75.	10.3349/ymj.2012.53.1.68	22187234	RCT	Coronary Artery Disease; Coronary Disease	Celecoxib; Doxycycline; Therapeutics	1	1	1	1
Kormi I, Alfakry H, Tervahartiala T, Pussinen PJ, Sinisalo J,Sorsa T. The eLect of prolonged systemic doxycycline therapyon serum tissue degrading proteinases in coronary bypasspatients: a randomized, double-masked, placebo-controlledclinical trial. Inflammation Research 2014;63:329-34.	10.1007/s00011-013-0704-2	24378958	RCT	NA	Doxycycline; Placebos	1	0	1	0
Leowattana W, Mahanonda N, Bhuripanyo K, Samranthin M,Singhaviranon L, Pokum S, et al. Roxithromycin in preventionof acute coronary syndrome associated with Chlamydiapneumoniae infection: a randomized placebo controlled trial.Journal of the Medical Association of Thailand 2001;84(Suppl3):S669-S675.	NA	12002908	RCT	Acute Chest Syndrome	Roxithromycin; Placebos	1	1	1	1
Brown DL, Desai KK, Vakili BA, Nouneh C, Lee HM, Golub LM.Clinical and biochemical results of the metalloproteinaseinhibition with subantimicrobial doses of doxycyclineto prevent acute coronary syndromes (MIDAS) pilottrial. Arteriosclerosis, Thrombosis, and Vascular Biology2004;24:733-8.	10.1161/01.atv.0000121571.78696.dc	14962945	RCT	NA	Matrix Metalloproteinase Inhibitors; Doxycycline; Placebos	1	0	1	0
Parchure N, Zouridakis EG, Kaski JC. ELect of azithromycintreatment on endothelial function in patients with coronary artery disease and evidence of Chlamydia pneumoniaeinfection. Circulation 2002;105:1298-303.	10.1161/hc1102.105649	11901039	RCT	Chlamydophila Infections; Coronary Artery Disease; Coronary Disease	Azithromycin; Placebos	1	1	1	1
Cannon CP, Braunwald E, McCabe CH, Grayston JT,Muhlestein B, Giugliano RP, et al. Antibiotic treatment ofchlamydia pneumoniae aVer acute coronary syndrome. NewEngland Journal of Medicine 2005;352:1646-54.	10.1056/nejmoa043528	15843667	RCT	Acute Coronary Syndrome	Gatifloxacin; Placebos	1	1	0	0
Radoi M, Bobescu E, Agache I. Rovamycine as add-ontreatment in unstable angina and 4 year evolution with majorcardiovascular events. Romanian Journal of Internal Medicine2003;41(3):237-46.	NA	15526507	RCT	Angina, Unstable	Spiramycin	1	1	0	0
Gurfinkel E, Bozovich G, Daroca A, Beck E, Mautner B.Randomised trial of roxithromycin in non-Q-wave coronarysyndromes: ROXIS pilot study. Lancet 1997;350:404-07.	10.1016/s0140-6736(97)07201-2	9259655	RCT	Angina, Unstable; Syndrome	Roxithromycin; Placebos	1	1	1	1
Gurfinkel E, Bozovish G, Beck E, Testa E, Livellara B, Mautner B.Treatment with the antibiotic roxithromycin in patients withacute non-Q-wave coronary syndromes. European HeartJournal 1999;20:121-7.	10.1053/euhj.1998.1283	10099908	RCT	Acute Coronary Syndrome	Roxithromycin	1	1	1	1
Schulze CJ, Castro MM, Kandasamy AD, Cena J, Bryden C,Wang SH, et al. Doxycycline reduces cardiac matrixmetalloproteinase-2 activity but does not amelioratemyocardial dysfunction during reperfusion in coronary arterybypass patients undergoing cardiopulmonary bypass. CriticalCare Medicine 2013;41:2512-20.	10.1097/ccm.0b013e318292373c	23928836	RCT	Coronary Artery Disease; Coronary Disease	Doxycycline; Placebos	1	1	1	1
Semaan HB, Gurbel PA, Anderson JL, Muhlestein JB,Carlquist JF, Horne BD, et al. The eLect of chronic azithromycintherapy on soluble endothelium-derived adhesion molecules inpatients with coronary artery disease. Journal of CardiovascularPharmacology 2000;36(4):533-7.	10.1097/00005344-200010000-00018	11026657	RCT	Coronary Artery Disease; Coronary Disease	Azithromycin; Placebos	1	1	1	1
Sinisalo J, Mattila K, Nieminen MS, Valtonen V, Syrjälä M,Sundberg S, et al. The eLect of prolonged doxycycline therapyon Chlamydia pneumoniae serological markers, coronary heartdisease risk factors, and forearm basal nitric oxide production.Journal of Antimicrobial Chemotherapy 1998;41:85-92.	10.1093/jac/41.1.85	9511041	RCT	Hypercholesterolemia	Doxycycline; Placebos; Aspirin	1	0	1	0
Cerisano G, Buonamici P, Parodi G, Santini A, Moschi G,Valenti R, et al. Early changes of leV ventricular fillingpattern aVer reperfused ST-elevation myocardial infarctionand doxycycline therapy: Insights from the TIPTOP trial.International Journal of Cardiology 2017;240:43-8.	10.1016/j.ijcard.2017.03.125	28433557	non-RCT	NA	Doxycycline	0	0	0	0
Cerisano G, Buonamici P, Valenti R, Sciagrá R, Raspanti S,Santini A, et al. Early short-term doxycycline therapy inpatients with acute myocardial infarction and leV ventriculardysfunction to prevent the ominous progression to adverseremodelling: the TIPTOP trial. European Heart Journal2014;35(3):184-91.	10.1093/eurheartj/eht420	24104875	RCT	Ventricular Dysfunction, Left; ST Elevation Myocardial Infarction	Doxycycline	1	1	1	1
Torgano G, Cosentini R, Mandelli C, Perondi R, Blasi F,Bertinieri G, et al. Treatment of Helicobacter pylori andChlamydia pneumoniae infections decreases fibrinogen plasmalevel in patients with ischemic heart disease. Circulation1999;99:1555-9.	10.1161/01.cir.99.12.1555	10096930	RCT	Coronary Artery Disease; Myocardial Ischemia; Pneumonia	Omeprazole; Clarithromycin; Tinidazole	1	1	1	1
Tüter G, Kurtis B, Serdar M, Aykan T, Okyay K, Yücel A, et al.ELects of scaling and root planing and sub-antimicrobial dosedoxycycline on oral and systemic biomarkers of disease in patients with both chronic periodontitis and coronary arterydisease. Journal of Clinical Periodontology 2007;34:673-81.	10.1111/j.1600-051x.2007.01104.x	17590156	RCT	Coronary Artery Disease; Coronary Disease; Chronic Periodontitis	Root Planning; Doxycycline; Placebos	1	1	1	1
Ütük O, Sekuri C, Bayturan Ö, Bilge AR, Tikiz H, Tavh T, et al. TheeLects of clarithromycin treatment on cardiac events in acutecoronary syndrome patients. Anatolian Journal of Cardiology2004;4:213-6.	NA	15355822	non-RCT	Acute Coronary Syndrome	Clarithromycin	0	0	0	0
Dunne MW. Rationale and design of a secondary preventiontrial of antibiotic use in patients aVer myocardial infarction: theWIZARD (Weekly Intervention With Zithromax (azithromycin)for Atherosclerosis and its Related Disorders) trial. Journal ofInfectious Diseases 2000;181(Suppl 3):S572-8.	10.1086/315634	10839762	study protocol/design	Myocardial Infarction; Pneumonia	Azithromycin; Placebos	0	0	0	0
O'Conner CM, Dunne MW, PfeLer MA, Muhlestein JB, Yao L,Gupta S, et al. Azithromycin for the secondary preventionof coronary heart disease events. The WIZARD study: arandomized controlled trial. JAMA 2003;290(11):1459-66.	10.1001/jama.290.11.1459	13129985	RCT	Coronary Artery Disease; Myocardial Infraction; Pneumonia	Azithromycin; Placebos	1	1	1	1
a RMES: Rapid Medical Evidence Synthesis

## Sheet: Table S4E
Table S4E. Articles analyzed by RMESa for Roaldsen et al
Citation	DOI	PMID	RMES Tags			Filter result
			Study design	Disease	Intervention	RCT	RCT + Disease	RCT + Intervention	RCT + Disease + Intervention
Nogueira RG, Jadhav AP, Haussen DC, Baonafe A, Budzik RF,Bhuva P, et al. Thrombectomy 6 to 24 hours aCer stroke with amismatch between deficit and infarct. New England Journal ofMedicine 2018;378:11-21.	10.1056/NEJMoa1706442	29129157	RCT	Infraction; Malnutrition	Thrombectomy	1	1	1	1
Ma H, Campbell BCV, Parson MW, Churilov L, Levi CR, Hsu C,et al. Thrombolysis guided by perfusion imaging up to 9hours aCer onset of stroke. New England Journal of Medicine2019;380:1795-803.	10.1056/NEJMoa1813046	31067369	RCT	NA	Tissue Plasminogen Activator; Placebos	1	0	1	0
Michel P, Ntaios G, Reichhart M, Schindler C, Bogousslavsky J,Maeder P, et al. Perfusion-CT guided intravenous thrombolysisin patients with unknown-onset stroke: a randomized, doubleblind,placebo-controlled, pilot feasibility trial. Neuroradiology2012;54:579-88.	10.1007/s00234-011-0944-1	21808985	RCT	Infraction; Stroke	Perfusion; Tomography	1	1	0	0
Koga M, Yamamoto H, Inoue M, Asakura K, Aoki J, Hamasaki T,et al. Thrombolysis with alteplase at 0.6 mg/kg for stroke withunknown time of onset: a randomized controlled trial. Stroke2020;51:1530–8.	10.1161/STROKEAHA.119.028127	32248771	RCT	Stroke	Tissue Plasminogen Activator	1	1	1	1
Thomalla G, Simonsen CZ, Boutitie F, Andersen G, Berthezene Y, Cheng B, et al. MRI-guided thrombolysis for stroke with unknown time of onset. New England Journal of Medicine 2018;379:611-22.	10.1056/NEJMoa1804355	29766770	RCT	Stroke; Cerebral Infraction	Tissue Plasminogen Activator; Placebos	1	1	1	1
a RMES: Rapid Medical Evidence Synthesis

## Sheet: Table S4F
Table S4F. Articles analyzed by RMESa for Marti-Carvajal et al
Citation	DOI	PMID	RMES Tags			Filter result
			Study design	Disease	Intervention	RCT	RCT + Disease	RCT + Intervention	RCT + Disease + Intervention
Clark WM, Warach SJ, Pettigrew LC, Gammans RE,Sabounjian LA, Citicoline Stroke Study Group. A randomizeddose-response trial of citicoline in acute ischemic strokepatients. Neurology 1997;49(3):671-8. [PMID: 9305321]	10.1212/wnl.49.3.671	9305321	RCT	Stroke	Cytidine Diphosphate Choline; Placebos	1	1	1	1
Clark WM, Williams BJ, Selzer KA, Zweifler RM, Sabounjian LA,Gammans RE. A randomized efficacy trial of citicoline inpatients with acute ischemic stroke. Stroke 1999;30(12):2592-7.[PMID: 10582983]	10.1161/01.str.30.12.2592	10582983	RCT	Stroke	Cytidine Diphosphate Choline; Placebos	1	1	1	1
Clark WM, Wechsler LR, Sabounjian LA, Schwiderski UE. Aphase III randomized efficacy trial of 2000 mg citicoline in acuteischemic stroke patients. Neurology 2001;57(9):1595-602. [PMID:11706098]	10.1212/wnl.57.9.1595	11706098	RCT	Stroke	Cytidine Diphosphate Choline; Placebos	1	1	1	1
Ghosh S, Das SK, Nath T, Ghosh KC, Bhattacharyya R,Mondal GP. The effect of citicoline on stroke: a comparativestudy from the Eastern part of India. Neurology India2015;63(5):697-701. [PMID: 26448227]	10.4103/0028-3886.166538	26448227	non-RCT	Stoke; Intracranial Hemorrhages; Stress, Psychological	Cytidine Diphosphate Choline	0	0	0	0
Dávalos A, Alvarez-Sabín J, Castillo J, Díez-Tejedor E, Ferro J,Martínez-Vila E, International Citicoline Trial on acUte Stroke(ICTUS) trial investigators. Citicoline in the treatment ofacute ischaemic stroke: an international, randomised,multicentre, placebo-controlled study (ICTUS trial). Lancet2012;380(9839):349-57. [PMID: 22691567]	10.1016/S0140-6736(12)60813-7	22691567	RCT	Stroke	Cytidine Diphosphate Choline; Placebos	1	1	1	1
Tazaki Y, Sakai F, Otomo E, Kutsuzawa T, Kameyama M, Omae T,et al. Treatment of acute cerebral infarction with a cholineprecursor in a multicenter double-blind placebo-controlledstudy. Stroke 1988;19(2):211-6. [PMID: 3278412]	10.1161/01.str.19.2.211	3278412	RCT	Cerebral infraction	Cytidine	1	1	1	1
Warach S, Pettigrew LC, Dashe JF, Pullicino P, Lefkowitz DM,Sabounjian L, Citicoline 010 Investigators. Effect of citicoline onischemic lesions as measured by diffusion-weighted magneticresonance imaging. Annals of Neurology 2000;48(5):713-22.[PMID: 11079534]	10.1002/1531-8249(200011)48:5<713::AID-ANA4>3.0.CO;2-%23	11079534	non-RCT	Stroke	Cytidine Diphosphate Choline	0	0	0	0
a RMES: Rapid Medical Evidence Synthesis

[truncated: 7 more sheets: Table S4G, Table S4H, Table S4I, Table S4J, Table S4K, Table S4L, Table S5]
